# Supplementary material for: AMON: annotation of metabolite origins via networks to integrate microbiome and metabolome data
Source: BMC Bioinformatics. 2019 Nov 28;20:614. doi: 10.1186/s12859-019-3176-8 (PMC6883642; doi:10.1186/s12859-019-3176-8)
Supplement: Supplementary file 1 — Additional file 1: Table S1. Table of Metabolites with KEGG Annotations from LC/MS of Human Plasma [file 12859_2019_3176_MOESM1_ESM.tsv]

Compound	HMP ID	KEGG ID	LMP ID	Mass	Retention Time	Fraction	Host produced	Bacteria produced	Reactions
Phosphoric acid	HMDB02142	C00009		157.9974	4.035003	AQ_neg	TRUE	TRUE	R00086,R00118,R00122,R00149,R00155,R00159,R00173,R00183,R00199,R00229,R00251,R00253,R00317,R00318,R00328,R00335,R00344,R00352,R00405,R00432,R00497,R00508,R00511,R00514,R00548,R00569,R00571,R00573,R00575,R00582,R00615,R00618,R00660,R00719,R00727,R00742,R00747,R00762,R00774,R00872,R00883,R00894,R00920,R00942,R00943,R00947,R00961,R00963,R01004,R01016,R01121,R01126,R01135,R01150,R01185,R01186,R01187,…
Phosphoric acid	HMDB01429	C00009		135.9326	3.8770034	AQ_pos	TRUE	TRUE	R00086,R00118,R00122,R00149,R00155,R00159,R00173,R00183,R00199,R00229,R00251,R00253,R00317,R00318,R00328,R00335,R00344,R00352,R00405,R00432,R00497,R00508,R00511,R00514,R00548,R00569,R00571,R00573,R00575,R00582,R00615,R00618,R00660,R00719,R00727,R00742,R00747,R00762,R00774,R00872,R00883,R00894,R00920,R00942,R00943,R00947,R00961,R00963,R01004,R01016,R01121,R01126,R01135,R01150,R01185,R01186,R01187,…
Uridine 5'-diphosphate	HMDB00295	C00015		404.0056	3.9830015	AQ_neg	TRUE	TRUE	R00157,R00158,R00159,R00292,R00414,R00438,R00503,R00516,R00967,R01005,R01383,R01497,R01500,R02018,R02358,R02389,R02478,R02502,R02689,R02691,R02737,R02889,R02902,R03091,R03238,R03354,R03380,R04352,R04353,R04354,R04377,R04491,R04603,R04606,R04683,R05032,R05662,R07106,R07336,R07661,R08259,R08261,R08262,R08263,R08615,R09426,R09427,R09428
Pyruvic acid	HMDB00243	C00022		88.0152	0.6160004	AQ_neg	TRUE	TRUE	R00006,R00196,R00197,R00203,R00212,R00214,R00215,R00216,R00217,R00220,R00221,R00226,R00258,R00369,R00396,R00409,R00470,R00471,R00673,R00703,R00704,R00728,R00782,R00907,R00985,R00986,R01064,R01085,R01148,R01196,R01285,R01286,R01645,R01811,R01874,R02408,R02754,R03037,R03050,R03105,R03106,R04187,R04672,R04941,R05553,R05605,R06602,R06913,R06923,R06934,R08166,R09366
Pyruvic acid nullnullnull 0.8799994	HMDB00243	C00022		88.0153	0.8799994	AQ_neg	TRUE	TRUE	R00006,R00196,R00197,R00203,R00212,R00214,R00215,R00216,R00217,R00220,R00221,R00226,R00258,R00369,R00396,R00409,R00470,R00471,R00673,R00703,R00704,R00728,R00782,R00907,R00985,R00986,R01064,R01085,R01148,R01196,R01285,R01286,R01645,R01811,R01874,R02408,R02754,R03037,R03050,R03105,R03106,R04187,R04672,R04941,R05553,R05605,R06602,R06913,R06923,R06934,R08166,R09366
L-Glutamic acid nullnullnull 6.3200054	HMDB00148	C00025		147.0521	6.3200054	AQ_neg	TRUE	TRUE	R00245,R00251,R00256,R00257,R00258,R00262,R00355,R00372,R00494,R00525,R00573,R00575,R00578,R00667,R00694,R00707,R00708,R00734,R00768,R00908,R00986,R01090,R01155,R01214,R01231,R01648,R01716,R01939,R01956,R02199,R02283,R02285,R02313,R02433,R02619,R03243,R03916,R04171,R04173,R04188,R04242,R04463,R04467,R04475,R04558,R05052,R05085,R05224,R05225,R05815,R07456,R07613,R08244
L-Glutamic acid	HMDB00148	C00025		147.0532	4.8569965	AQ_pos	TRUE	TRUE	R00245,R00251,R00256,R00257,R00258,R00262,R00355,R00372,R00494,R00525,R00573,R00575,R00578,R00667,R00694,R00707,R00708,R00734,R00768,R00908,R00986,R01090,R01155,R01214,R01231,R01648,R01716,R01939,R01956,R02199,R02283,R02285,R02313,R02433,R02619,R03243,R03916,R04171,R04173,R04188,R04242,R04463,R04467,R04475,R04558,R05052,R05085,R05224,R05225,R05815,R07456,R07613,R08244
Uridine diphosphate glucose	HMDB00286	C00029		612.0587	3.3789985	AQ_neg	TRUE	TRUE	R00289
Succinic acid	HMDB00254	C00042		118.0259	4.144004	AQ_neg	TRUE	TRUE	R00409,R00410,R00479,R00713,R00714,R00999,R01252,R01288,R02397,R02734,R02990,R03260,R03376,R03451,R04946,R05320,R06904
Glutathione	HMDB00125	C00051		353.0922	0.23500012	AQ_neg	TRUE	TRUE	R00497,R00527,R01736,R01918,R02530,R03915
Sulfate		C00059		97.9667	0.24799976	AQ_neg	TRUE	TRUE	R00507,R00533,R03404,R03980,R04856,R07663,R07806,R07808,R07812,R07814,R07819,R07821,R07823
L-Tyrosine	HMDB00158	C00082		181.0733	4.475004	AQ_neg	TRUE	TRUE	R01795,R03539
L-Tyrosine	HMDB00158	C00082		181.0723	2.4389987	AQ_pos	TRUE	TRUE	R01795,R03539
Pyrocatechol	HMDB00957	C00090		110.0366	0.2320002	AQ_neg	FALSE	TRUE	R07700,R07706
Glycerol 3-phosphate	HMDB00126	C00093		232.0347	1.5899978	AQ_neg	TRUE	TRUE	R00847,R00855,R01030,R01470,R02027
Glycerol 3-phosphate null 2.4810019	HMDB00126	C00093		218.0161	2.4810019	AQ_neg	TRUE	TRUE	R00847,R00855,R01030,R01470,R02027
Uracil	HMDB00300	C00106		158.0323	0.9199988	AQ_neg	TRUE	TRUE	R00966,R00974,R00978,R01876,R02484
Uracil	HMDB00300	C00106		94.0166	0.42699966	AQ_pos	TRUE	TRUE	R00966,R00974,R00978,R01876,R02484
D-Alanine	HMDB01310	C00133		89.0475	4.057004	AQ_pos	FALSE	TRUE	R00401
D-Alanine nullnullnull3.7920008	HMDB01310	C00133		89.0474	3.7920008	AQ_pos	FALSE	TRUE	R00401
N-Acetyl-D-glucosamine	HMDB00215	C00140		221.0899	1.1959993	AQ_pos	TRUE	TRUE	R00022,R01206,R07816,R09323
Alpha-ketoisovaleric acid	HMDB00019	C00141		116.0472	0.9420008	AQ_neg	TRUE	TRUE	R01209,R01213,R01214,R01215,R01434,R04441
Niacinamide	HMDB01406	C00153		122.0478	0.3509999	AQ_pos	TRUE	TRUE	R00102,R00119,R01271,R01273,R02294
4-Hydroxybenzoic acid	HMDB00500	C00156		138.032	0.54899985	AQ_neg	FALSE	TRUE	R01293,R01301,R09105
4-Hydroxybenzoic acid null 0.43299976	HMDB00500	C00156		138.0314	0.43299976	AQ_neg	FALSE	TRUE	R01293,R01301,R09105
PC(22:6(4Z,7Z,10Z,13Z,16Z,19Z)/22:2(13Z,16Z))	HMDB08744	C00157		921.6026	2.5339975	AQ_neg	TRUE	TRUE	R01318,R01321,R05794
PC(18:4(6Z,9Z,12Z,15Z)/P-16:0)	HMDB08258	C00157		737.534	1.6809999	AQ_neg	TRUE	TRUE	R01318,R01321,R05794
PC(22:2(13Z,16Z)/14:0)	HMDB08590	C00157		831.5979	2.720001	AQ_neg	TRUE	TRUE	R01318,R01321,R05794
PC(18:2(9Z,12Z)/18:3(9Z,12Z,15Z))	HMDB08141	C00157		815.5239	2.5679967	AQ_neg	TRUE	TRUE	R01318,R01321,R05794
PC(20:1(11Z)/16:0)	HMDB08298	C00157		833.6108	2.7879977	AQ_neg	TRUE	TRUE	R01318,R01321,R05794
PC(22:6(4Z,7Z,10Z,13Z,16Z,19Z)/P-16:0)	HMDB08751	C00157		849.5855	2.5220022	AQ_neg	TRUE	TRUE	R01318,R01321,R05794
PC(18:0/22:6(4Z,7Z,10Z,13Z,16Z,19Z))	HMDB08057	C00157		879.5975	2.529003	AQ_neg	TRUE	TRUE	R01318,R01321,R05794
PC(18:3(6Z,9Z,12Z)/22:6(4Z,7Z,10Z,13Z,16Z,19Z))	HMDB08189	C00157		845.5131	1.3779997	AQ_neg	TRUE	TRUE	R01318,R01321,R05794
PC(14:0/20:1(11Z))	HMDB07879	C00157		795.558	2.7250028	AQ_neg	TRUE	TRUE	R01318,R01321,R05794
PC(18:4(6Z,9Z,12Z,15Z)/20:2(11Z,14Z))	HMDB08243	C00157		841.5351	2.5590017	AQ_neg	TRUE	TRUE	R01318,R01321,R05794
PC(18:1(9Z)/18:3(9Z,12Z,15Z))	HMDB08107	C00157		817.5358	2.613003	AQ_neg	TRUE	TRUE	R01318,R01321,R05794
PC(14:1(9Z)/P-18:0)	HMDB07929	C00157		562.4202	3.2860014	Lipid_pos	TRUE	TRUE	R01318,R01321,R05794
PC(14:0/20:2(11Z,14Z))	HMDB07880	C00157		1549.1979	6.851008	Lipid_pos	TRUE	TRUE	R01318,R01321,R05794
PC(18:2(9Z,12Z)/14:1(9Z))	HMDB08131	C00157		1497.0742	5.7219915	Lipid_pos	TRUE	TRUE	R01318,R01321,R05794
PC(16:1(9Z)/20:5(5Z,8Z,11Z,14Z,17Z))	HMDB08017	C00157		1461.0818	5.4079976	Lipid_pos	TRUE	TRUE	R01318,R01321,R05794
PC(16:1(9Z)/18:3(9Z,12Z,15Z))	HMDB08008	C00157		701.5362	6.533997	Lipid_pos	TRUE	TRUE	R01318,R01321,R05794
PC(16:1(9Z)/18:3(9Z,12Z,15Z)) 5.5450034	HMDB08008	C00157		799.5467	5.5450034	Lipid_pos	TRUE	TRUE	R01318,R01321,R05794
PC(16:1(9Z)/20:5(5Z,8Z,11Z,14Z,17Z)) 5.536994	HMDB08017	C00157		512.3684	5.536994	Lipid_pos	TRUE	TRUE	R01318,R01321,R05794
PC(16:1(9Z)/20:5(5Z,8Z,11Z,14Z,17Z)) 5.459005	HMDB08017	C00157		843.5074	5.459005	Lipid_pos	TRUE	TRUE	R01318,R01321,R05794
PC(18:2(9Z,12Z)/18:3(9Z,12Z,15Z))	HMDB08141	C00157		1558.1342	6.065999	Lipid_pos	TRUE	TRUE	R01318,R01321,R05794
PC(20:4(5Z,8Z,11Z,14Z)/18:3(6Z,9Z,12Z)) 7.0989995	HMDB08435	C00157		3272.599	7.0989995	Lipid_pos	TRUE	TRUE	R01318,R01321,R05794
PC(20:4(5Z,8Z,11Z,14Z)/18:3(6Z,9Z,12Z)) 4.7789974	HMDB08435	C00157		753.5318	4.7789974	Lipid_pos	TRUE	TRUE	R01318,R01321,R05794
PC(22:5(7Z,10Z,13Z,16Z,19Z)/20:5(5Z,8Z,11Z,14Z,17Z))	HMDB08708	C00157		3099.2024	5.7680035	Lipid_pos	TRUE	TRUE	R01318,R01321,R05794
PC(14:0/18:2(9Z,12Z))	HMDB07874	C00157		2115.2734	1.7879987	Lipid_pos	TRUE	TRUE	R01318,R01321,R05794
PC(18:2(9Z,12Z)/18:3(9Z,12Z,15Z)) 5.557005	HMDB08141	C00157		3097.1921	5.557005	Lipid_pos	TRUE	TRUE	R01318,R01321,R05794
PC(20:4(8Z,11Z,14Z,17Z)/20:4(5Z,8Z,11Z,14Z))	HMDB08476	C00157		2362.6272	5.548	Lipid_pos	TRUE	TRUE	R01318,R01321,R05794
PC(20:4(8Z,11Z,14Z,17Z)/20:4(5Z,8Z,11Z,14Z)) 2.8900015	HMDB08476	C00157		446.3287	2.8900015	Lipid_pos	TRUE	TRUE	R01318,R01321,R05794
PC(20:4(8Z,11Z,14Z,17Z)/20:4(5Z,8Z,11Z,14Z)) 7.3930044	HMDB08476	C00157		645.605	7.3930044	Lipid_pos	TRUE	TRUE	R01318,R01321,R05794
PC(14:0/20:3(5Z,8Z,11Z))	HMDB07881	C00157		1614.0345	2.375	Lipid_pos	TRUE	TRUE	R01318,R01321,R05794
PC(22:5(7Z,10Z,13Z,16Z,19Z)/20:4(5Z,8Z,11Z,14Z))	HMDB08706	C00157		1591.1588	6.2329955	Lipid_pos	TRUE	TRUE	R01318,R01321,R05794
PC(18:2(9Z,12Z)/18:3(9Z,12Z,15Z)) 6.1700015	HMDB08141	C00157		3065.2573	6.1700015	Lipid_pos	TRUE	TRUE	R01318,R01321,R05794
PC(18:2(9Z,12Z)/18:3(9Z,12Z,15Z)) 4.2390046	HMDB08141	C00157		906.5221	4.2390046	Lipid_pos	TRUE	TRUE	R01318,R01321,R05794
PC(20:4(5Z,8Z,11Z,14Z)/18:3(6Z,9Z,12Z)) 7.075994	HMDB08435	C00157		801.5778	7.075994	Lipid_pos	TRUE	TRUE	R01318,R01321,R05794
PC(18:4(6Z,9Z,12Z,15Z)/20:2(11Z,14Z)) 5.438999	HMDB08243	C00157		1511.1104	5.438999	Lipid_pos	TRUE	TRUE	R01318,R01321,R05794
PC(18:4(6Z,9Z,12Z,15Z)/20:2(11Z,14Z)) 5.7860055	HMDB08243	C00157		3127.2593	5.7860055	Lipid_pos	TRUE	TRUE	R01318,R01321,R05794
PC(20:5(5Z,8Z,11Z,14Z,17Z)/18:4(6Z,9Z,12Z,15Z))	HMDB08503	C00157		1427.6104	5.235996	Lipid_pos	TRUE	TRUE	R01318,R01321,R05794
PC(22:6(4Z,7Z,10Z,13Z,16Z,19Z)/18:3(9Z,12Z,15Z)) 3.1099975	HMDB08732	C00157		468.3728	3.1099975	Lipid_pos	TRUE	TRUE	R01318,R01321,R05794
PC(14:0/20:3(5Z,8Z,11Z)) 1.8840016	HMDB07881	C00157		128.0109	1.8840016	Lipid_pos	TRUE	TRUE	R01318,R01321,R05794
PC(18:2(9Z,12Z)/18:2(9Z,12Z))	HMDB08138	C00157		298.2852	3.2669985	Lipid_pos	TRUE	TRUE	R01318,R01321,R05794
PC(18:2(9Z,12Z)/18:2(9Z,12Z)) 4.873995	HMDB08138	C00157		726.4985	4.873995	Lipid_pos	TRUE	TRUE	R01318,R01321,R05794
PC(14:1(9Z)/P-18:0) 5.5549946	HMDB07929	C00157		2399.6375	5.5549946	Lipid_pos	TRUE	TRUE	R01318,R01321,R05794
PC(14:0/20:3(5Z,8Z,11Z)) 3.0379972	HMDB07881	C00157		520.4108	3.0379972	Lipid_pos	TRUE	TRUE	R01318,R01321,R05794
PC(20:4(5Z,8Z,11Z,14Z)/20:3(5Z,8Z,11Z))	HMDB08441	C00157		1569.0941	5.471003	Lipid_pos	TRUE	TRUE	R01318,R01321,R05794
PC(20:4(5Z,8Z,11Z,14Z)/20:3(5Z,8Z,11Z)) 5.200996	HMDB08441	C00157		2909.212	5.200996	Lipid_pos	TRUE	TRUE	R01318,R01321,R05794
PC(18:4(6Z,9Z,12Z,15Z)/20:2(11Z,14Z)) 5.5490046	HMDB08243	C00157		763.5301	5.5490046	Lipid_pos	TRUE	TRUE	R01318,R01321,R05794
PC(18:4(6Z,9Z,12Z,15Z)/20:2(11Z,14Z)) 4.0419946	HMDB08243	C00157		518.3942	4.0419946	Lipid_pos	TRUE	TRUE	R01318,R01321,R05794
PC(16:1(9Z)/20:5(5Z,8Z,11Z,14Z,17Z)) 1.932002	HMDB08017	C00157		1044.6125	1.932002	Lipid_pos	TRUE	TRUE	R01318,R01321,R05794
PC(20:4(5Z,8Z,11Z,14Z)/20:3(5Z,8Z,11Z)) 4.5369954	HMDB08441	C00157		833.5826	4.5369954	Lipid_pos	TRUE	TRUE	R01318,R01321,R05794
PC(20:4(5Z,8Z,11Z,14Z)/20:3(5Z,8Z,11Z)) 2.921998	HMDB08441	C00157		560.4197	2.921998	Lipid_pos	TRUE	TRUE	R01318,R01321,R05794
PC(22:5(7Z,10Z,13Z,16Z,19Z)/20:5(5Z,8Z,11Z,14Z,17Z)) 7.0840006	HMDB08708	C00157		2549.9563	7.0840006	Lipid_pos	TRUE	TRUE	R01318,R01321,R05794
PC(16:0/16:1(9Z))	HMDB07969	C00157		1586.1028	5.5989995	Lipid_pos	TRUE	TRUE	R01318,R01321,R05794
PC(16:0/16:1(9Z)) 5.8319955	HMDB07969	C00157		2392.6814	5.8319955	Lipid_pos	TRUE	TRUE	R01318,R01321,R05794
PC(20:4(5Z,8Z,11Z,14Z)/20:3(5Z,8Z,11Z)) 5.5549946	HMDB08441	C00157		871.5302	5.5549946	Lipid_pos	TRUE	TRUE	R01318,R01321,R05794
PC(22:5(4Z,7Z,10Z,13Z,16Z)/20:3(8Z,11Z,14Z))	HMDB08672	C00157		593.4756	4.987	Lipid_pos	TRUE	TRUE	R01318,R01321,R05794
PC(18:2(9Z,12Z)/18:2(9Z,12Z)) 5.5490046	HMDB08138	C00157		761.5375	5.5490046	Lipid_pos	TRUE	TRUE	R01318,R01321,R05794
PC(18:2(9Z,12Z)/18:2(9Z,12Z)) 5.6270075	HMDB08138	C00157		1613.1322	5.6270075	Lipid_pos	TRUE	TRUE	R01318,R01321,R05794
PC(18:3(9Z,12Z,15Z)/P-18:1(9Z))	HMDB08228	C00157		1512.1782	6.6680074	Lipid_pos	TRUE	TRUE	R01318,R01321,R05794
PC(18:4(6Z,9Z,12Z,15Z)/20:1(11Z))	HMDB08242	C00157		507.3668	2.604999	Lipid_pos	TRUE	TRUE	R01318,R01321,R05794
PC(18:4(6Z,9Z,12Z,15Z)/20:1(11Z)) 7.3129935	HMDB08242	C00157		916.6496	7.3129935	Lipid_pos	TRUE	TRUE	R01318,R01321,R05794
PC(18:4(6Z,9Z,12Z,15Z)/20:1(11Z)) 3.7669985	HMDB08242	C00157		344.2703	3.7669985	Lipid_pos	TRUE	TRUE	R01318,R01321,R05794
PC(14:0/20:2(11Z,14Z)) 4.5379963	HMDB07880	C00157		296.2684	4.5379963	Lipid_pos	TRUE	TRUE	R01318,R01321,R05794
PC(22:6(4Z,7Z,10Z,13Z,16Z,19Z)/P-16:0)	HMDB08751	C00157		910.5522	4.941004	Lipid_pos	TRUE	TRUE	R01318,R01321,R05794
PC(18:0/22:6(4Z,7Z,10Z,13Z,16Z,19Z))	HMDB08057	C00157		973.7359	7.3430014	Lipid_pos	TRUE	TRUE	R01318,R01321,R05794
PC(18:0/22:6(4Z,7Z,10Z,13Z,16Z,19Z)) 6.385992	HMDB08057	C00157		1573.6372	6.385992	Lipid_pos	TRUE	TRUE	R01318,R01321,R05794
PC(20:4(8Z,11Z,14Z,17Z)/20:4(5Z,8Z,11Z,14Z)) 6.033997	HMDB08476	C00157		1499.1372	6.033997	Lipid_pos	TRUE	TRUE	R01318,R01321,R05794
PC(18:4(6Z,9Z,12Z,15Z)/20:1(11Z)) 5.316995	HMDB08242	C00157		1585.1018	5.316995	Lipid_pos	TRUE	TRUE	R01318,R01321,R05794
PC(18:1(11Z)/18:2(9Z,12Z))	HMDB08072	C00157		591.4637	4.1470027	Lipid_pos	TRUE	TRUE	R01318,R01321,R05794
PC(18:1(11Z)/18:2(9Z,12Z)) 6.0190015	HMDB08072	C00157		1465.1003	6.0190015	Lipid_pos	TRUE	TRUE	R01318,R01321,R05794
PC(18:4(6Z,9Z,12Z,15Z)/20:2(11Z,14Z)) 5.286005	HMDB08243	C00157		1579.069	5.286005	Lipid_pos	TRUE	TRUE	R01318,R01321,R05794
PC(18:4(6Z,9Z,12Z,15Z)/20:2(11Z,14Z)) 6.015996	HMDB08243	C00157		1481.1168	6.015996	Lipid_pos	TRUE	TRUE	R01318,R01321,R05794
PC(18:3(9Z,12Z,15Z)/P-18:1(9Z)) 6.327004	HMDB08228	C00157		1583.6533	6.327004	Lipid_pos	TRUE	TRUE	R01318,R01321,R05794
PC(18:4(6Z,9Z,12Z,15Z)/20:1(11Z)) 6.317995	HMDB08242	C00157		795.0719	6.317995	Lipid_pos	TRUE	TRUE	R01318,R01321,R05794
PC(18:0/22:6(4Z,7Z,10Z,13Z,16Z,19Z)) 9.0	HMDB08057	C00157		900.7162	9	Lipid_pos	TRUE	TRUE	R01318,R01321,R05794
PC(18:3(9Z,12Z,15Z)/P-18:0)	HMDB08226	C00157		743.5425	5.392001	Lipid_pos	TRUE	TRUE	R01318,R01321,R05794
PC(16:0/P-16:0)	HMDB07994	C00157		2306.6821	6.1749935	Lipid_pos	TRUE	TRUE	R01318,R01321,R05794
PC(18:4(6Z,9Z,12Z,15Z)/20:0)	HMDB08241	C00157		284.2694	4.722998	Lipid_pos	TRUE	TRUE	R01318,R01321,R05794
PC(18:4(6Z,9Z,12Z,15Z)/20:0) 6.877995	HMDB08241	C00157		1665.1879	6.877995	Lipid_pos	TRUE	TRUE	R01318,R01321,R05794
PC(20:4(5Z,8Z,11Z,14Z)/20:3(5Z,8Z,11Z)) 5.8579965	HMDB08441	C00157		1503.1189	5.8579965	Lipid_pos	TRUE	TRUE	R01318,R01321,R05794
PC(18:3(6Z,9Z,12Z)/20:0)	HMDB08175	C00157		1236.0596	7.30601	Lipid_pos	TRUE	TRUE	R01318,R01321,R05794
PC(18:0/22:6(4Z,7Z,10Z,13Z,16Z,19Z)) 2.2460012	HMDB08057	C00157		440.2749	2.2460012	Lipid_pos	TRUE	TRUE	R01318,R01321,R05794
PC(20:3(8Z,11Z,14Z)/P-18:1(9Z))	HMDB08425	C00157		923.5588	6.0960035	Lipid_pos	TRUE	TRUE	R01318,R01321,R05794
PC(18:3(9Z,12Z,15Z)/P-18:1(9Z)) 4.4049993	HMDB08228	C00157		716.544	4.4049993	Lipid_pos	TRUE	TRUE	R01318,R01321,R05794
PC(14:0/20:1(11Z))	HMDB07879	C00157		882.5232	3.938997	Lipid_pos	TRUE	TRUE	R01318,R01321,R05794
PC(18:4(6Z,9Z,12Z,15Z)/20:0) 7.4110065	HMDB08241	C00157		828.678	7.4110065	Lipid_pos	TRUE	TRUE	R01318,R01321,R05794
PC(18:0/22:5(4Z,7Z,10Z,13Z,16Z))	HMDB08055	C00157		3206.3542	6.5300064	Lipid_pos	TRUE	TRUE	R01318,R01321,R05794
PC(18:4(6Z,9Z,12Z,15Z)/P-16:0)	HMDB08258	C00157		672.5795	10.343995	Lipid_pos	TRUE	TRUE	R01318,R01321,R05794
PC(16:1(9Z)/20:1(11Z))	HMDB08011	C00157		2283.6377	5.2959976	Lipid_pos	TRUE	TRUE	R01318,R01321,R05794
PC(16:0/P-16:0) 7.7039957	HMDB07994	C00157		894.6314	7.7039957	Lipid_pos	TRUE	TRUE	R01318,R01321,R05794
PC(22:5(4Z,7Z,10Z,13Z,16Z)/20:3(8Z,11Z,14Z)) 3.4010007	HMDB08672	C00157		246.2336	3.4010007	Lipid_pos	TRUE	TRUE	R01318,R01321,R05794
PC(16:0/P-18:1(11Z)) 6.619001	HMDB07996	C00157		848.6053	6.619001	Lipid_pos	TRUE	TRUE	R01318,R01321,R05794
PC(20:3(8Z,11Z,14Z)/P-18:1(9Z)) 7.4600053	HMDB08425	C00157		1004.6205	7.4600053	Lipid_pos	TRUE	TRUE	R01318,R01321,R05794
PC(18:3(6Z,9Z,12Z)/20:0) 6.3200054	HMDB08175	C00157		747.5768	6.3200054	Lipid_pos	TRUE	TRUE	R01318,R01321,R05794
PC(20:4(5Z,8Z,11Z,14Z)/20:3(5Z,8Z,11Z)) 0.74400026	HMDB08441	C00157		291.1944	0.74400026	Lipid_pos	TRUE	TRUE	R01318,R01321,R05794
PC(20:3(8Z,11Z,14Z)/P-18:1(9Z)) 6.5729985	HMDB08425	C00157		1190.0052	6.5729985	Lipid_pos	TRUE	TRUE	R01318,R01321,R05794
PC(18:1(9Z)/P-18:1(9Z)) 1.9750017	HMDB08129	C00157		269.3072	1.9750017	Lipid_pos	TRUE	TRUE	R01318,R01321,R05794
PC(18:0/22:4(7Z,10Z,13Z,16Z))	HMDB08054	C00157		795.5103	5.415994	Lipid_pos	TRUE	TRUE	R01318,R01321,R05794
PC(20:3(5Z,8Z,11Z)/P-18:0)	HMDB08391	C00157		847.5312	5.8089995	Lipid_pos	TRUE	TRUE	R01318,R01321,R05794
PC(16:1(9Z)/20:0)	HMDB08010	C00157		430.3462	5.0379963	Lipid_pos	TRUE	TRUE	R01318,R01321,R05794
PC(20:2(11Z,14Z)/18:0)	HMDB08333	C00157		1532.623	6.177998	Lipid_pos	TRUE	TRUE	R01318,R01321,R05794
PC(18:0/P-18:1(11Z))	HMDB08062	C00157		542.4598	2.895997	Lipid_pos	TRUE	TRUE	R01318,R01321,R05794
PC(14:0/20:2(11Z,14Z))	HMDB07880	C00157		757.5624	2.6869974	AQ_pos	TRUE	TRUE	R01318,R01321,R05794
PC(18:2(9Z,12Z)/18:2(9Z,12Z))	HMDB08138	C00157		781.5616	2.6190023	AQ_pos	TRUE	TRUE	R01318,R01321,R05794
PC(16:1(9Z)/20:1(11Z))	HMDB08011	C00157		785.5931	2.744998	AQ_pos	TRUE	TRUE	R01318,R01321,R05794
PC(14:0/20:1(11Z))	HMDB07879	C00157		759.5756	2.740998	AQ_pos	TRUE	TRUE	R01318,R01321,R05794
PC(18:4(6Z,9Z,12Z,15Z)/20:2(11Z,14Z))	HMDB08243	C00157		805.5621	2.5639985	AQ_pos	TRUE	TRUE	R01318,R01321,R05794
PC(18:1(11Z)/18:2(9Z,12Z))	HMDB08072	C00157		783.5762	2.6679995	AQ_pos	TRUE	TRUE	R01318,R01321,R05794
PC(18:4(6Z,9Z,12Z,15Z)/20:0)	HMDB08241	C00157		809.5922	2.6679995	AQ_pos	TRUE	TRUE	R01318,R01321,R05794
PC(18:4(6Z,9Z,12Z,15Z)/20:1(11Z))	HMDB08242	C00157		807.577	2.6049988	AQ_pos	TRUE	TRUE	R01318,R01321,R05794
PC(18:2(9Z,12Z)/18:3(9Z,12Z,15Z))	HMDB08141	C00157		779.5471	2.574998	AQ_pos	TRUE	TRUE	R01318,R01321,R05794
PC(18:3(6Z,9Z,12Z)/20:0)	HMDB08175	C00157		811.608	2.7669985	AQ_pos	TRUE	TRUE	R01318,R01321,R05794
PC(16:1(9Z)/20:0)	HMDB08010	C00157		787.6079	2.8500025	AQ_pos	TRUE	TRUE	R01318,R01321,R05794
PC(18:0/22:6(4Z,7Z,10Z,13Z,16Z,19Z))	HMDB08057	C00157		833.5928	2.6380002	AQ_pos	TRUE	TRUE	R01318,R01321,R05794
PC(20:4(5Z,8Z,11Z,14Z)/20:3(5Z,8Z,11Z))	HMDB08441	C00157		831.576	2.546002	AQ_pos	TRUE	TRUE	R01318,R01321,R05794
PC(16:0/16:1(9Z))	HMDB07969	C00157		731.5466	2.699998	AQ_pos	TRUE	TRUE	R01318,R01321,R05794
PC(14:0/20:3(5Z,8Z,11Z))	HMDB07881	C00157		755.5454	2.6499977	AQ_pos	TRUE	TRUE	R01318,R01321,R05794
PC(16:0/16:0)	HMDB00564	C00157		733.562	2.7590017	AQ_pos	TRUE	TRUE	R01318,R01321,R05794
PC(18:3(9Z,12Z,15Z)/P-18:1(9Z))	HMDB08228	C00157		765.5686	2.6000023	AQ_pos	TRUE	TRUE	R01318,R01321,R05794
PC(20:3(8Z,11Z,14Z)/P-18:1(9Z))	HMDB08425	C00157		793.5991	2.6569984	AQ_pos	TRUE	TRUE	R01318,R01321,R05794
PC(18:3(9Z,12Z,15Z)/P-18:0)	HMDB08226	C00157		767.5813	2.6640012	AQ_pos	TRUE	TRUE	R01318,R01321,R05794
PC(18:2(9Z,12Z)/18:2(9Z,12Z)) nullnullnull2.7369998	HMDB08138	C00157		781.5615	2.7369998	AQ_pos	TRUE	TRUE	R01318,R01321,R05794
PC(18:0/22:5(4Z,7Z,10Z,13Z,16Z))	HMDB08055	C00157		835.6048	2.6840022	AQ_pos	TRUE	TRUE	R01318,R01321,R05794
PC(20:4(8Z,11Z,14Z,17Z)/P-18:1(9Z))	HMDB08491	C00157		791.5811	2.6020017	AQ_pos	TRUE	TRUE	R01318,R01321,R05794
PC(16:0/P-18:1(11Z))	HMDB07996	C00157		743.5827	2.7350004	AQ_pos	TRUE	TRUE	R01318,R01321,R05794
PC(18:4(6Z,9Z,12Z,15Z)/20:2(11Z,14Z)) nullnullnull2.654003	HMDB08243	C00157		805.5558	2.654003	AQ_pos	TRUE	TRUE	R01318,R01321,R05794
PC(18:2(9Z,12Z)/P-16:0)	HMDB08159	C00157		741.5683	2.682003	AQ_pos	TRUE	TRUE	R01318,R01321,R05794
PC(18:2(9Z,12Z)/18:3(9Z,12Z,15Z)) nullnullnull2.7070005	HMDB08141	C00157		779.5442	2.7070005	AQ_pos	TRUE	TRUE	R01318,R01321,R05794
PC(18:0/22:4(7Z,10Z,13Z,16Z))	HMDB08054	C00157		837.6214	2.7850027	AQ_pos	TRUE	TRUE	R01318,R01321,R05794
PC(18:1(9Z)/P-18:1(9Z))	HMDB08129	C00157		769.5983	2.7250025	AQ_pos	TRUE	TRUE	R01318,R01321,R05794
PC(20:4(8Z,11Z,14Z,17Z)/20:4(5Z,8Z,11Z,14Z))	HMDB08476	C00157		829.5613	2.399998	AQ_pos	TRUE	TRUE	R01318,R01321,R05794
PC(20:2(11Z,14Z)/18:0)	HMDB08333	C00157		813.6228	2.8619998	AQ_pos	TRUE	TRUE	R01318,R01321,R05794
PC(22:6(4Z,7Z,10Z,13Z,16Z,19Z)/P-16:0)	HMDB08751	C00157		789.5638	2.5379984	AQ_pos	TRUE	TRUE	R01318,R01321,R05794
PC(14:0/18:2(9Z,12Z))	HMDB07874	C00157		729.5303	2.6609986	AQ_pos	TRUE	TRUE	R01318,R01321,R05794
PC(16:1(9Z)/18:3(9Z,12Z,15Z))	HMDB08008	C00157		753.5315	2.5919983	AQ_pos	TRUE	TRUE	R01318,R01321,R05794
PC(22:5(7Z,10Z,13Z,16Z,19Z)/P-18:1(9Z))	HMDB08721	C00157		817.5992	2.595001	AQ_pos	TRUE	TRUE	R01318,R01321,R05794
PC(16:1(9Z)/20:5(5Z,8Z,11Z,14Z,17Z))	HMDB08017	C00157		777.5322	2.5509982	AQ_pos	TRUE	TRUE	R01318,R01321,R05794
PC(18:2(9Z,12Z)/18:2(9Z,12Z)) nullnullnull3.5850003	HMDB08138	C00157		781.562	3.5850003	AQ_pos	TRUE	TRUE	R01318,R01321,R05794
PC(18:0/P-18:1(11Z))	HMDB08062	C00157		771.6081	2.826001	AQ_pos	TRUE	TRUE	R01318,R01321,R05794
PC(18:2(9Z,12Z)/18:3(9Z,12Z,15Z)) nullnullnull3.5889988	HMDB08141	C00157		779.5447	3.5889988	AQ_pos	TRUE	TRUE	R01318,R01321,R05794
PC(18:4(6Z,9Z,12Z,15Z)/P-18:1(9Z))	HMDB08261	C00157		763.5508	2.5440023	AQ_pos	TRUE	TRUE	R01318,R01321,R05794
PC(22:2(13Z,16Z)/P-18:1(9Z))	HMDB08622	C00157		823.6419	2.889004	AQ_pos	TRUE	TRUE	R01318,R01321,R05794
PC(20:0/22:6(4Z,7Z,10Z,13Z,16Z,19Z))	HMDB08288	C00157		861.6165	0.78799945	AQ_pos	TRUE	TRUE	R01318,R01321,R05794
PC(20:4(8Z,11Z,14Z,17Z)/20:4(5Z,8Z,11Z,14Z)) nullnullnull2.4010007	HMDB08476	C00157		829.5612	2.4010007	AQ_pos	TRUE	TRUE	R01318,R01321,R05794
PC(18:4(6Z,9Z,12Z,15Z)/20:1(11Z)) nullnullnull3.5840034	HMDB08242	C00157		807.5753	3.5840034	AQ_pos	TRUE	TRUE	R01318,R01321,R05794
PC(20:3(5Z,8Z,11Z)/20:1(11Z))	HMDB08374	C00157		835.6051	2.7850027	AQ_pos	TRUE	TRUE	R01318,R01321,R05794
PC(18:0/22:4(7Z,10Z,13Z,16Z)) nullnullnull2.7830017 :3	HMDB08054	C00157		837.6217	2.7830017	AQ_pos	TRUE	TRUE	R01318,R01321,R05794
PC(16:0/P-16:0)	HMDB07994	C00157		717.5666	2.7519991	AQ_pos	TRUE	TRUE	R01318,R01321,R05794
PC(14:0/20:2(11Z,14Z)) nullnullnull3.785003	HMDB07880	C00157		757.561	3.785003	AQ_pos	TRUE	TRUE	R01318,R01321,R05794
PC(14:0/20:3(5Z,8Z,11Z)) nullnullnull2.7630002	HMDB07881	C00157		755.5454	2.7630002	AQ_pos	TRUE	TRUE	R01318,R01321,R05794
PC(18:2(9Z,12Z)/18:3(9Z,12Z,15Z)) nullnullnull3.5889988 :8	HMDB08141	C00157		779.5449	3.5889988	AQ_pos	TRUE	TRUE	R01318,R01321,R05794
PC(18:4(6Z,9Z,12Z,15Z)/20:2(11Z,14Z)) nullnullnull3.556	HMDB08243	C00157		805.56	3.556	AQ_pos	TRUE	TRUE	R01318,R01321,R05794
PC(20:4(5Z,8Z,11Z,14Z)/20:3(5Z,8Z,11Z)) 3.5859988	HMDB08441	C00157		831.578	3.5859988	AQ_pos	TRUE	TRUE	R01318,R01321,R05794
PC(16:0/16:0)	HMDB00564	C00157		296.2371	2.0899975	Lipid_neg	TRUE	TRUE	R01318,R01321,R05794
PC(18:3(9Z,12Z,15Z)/P-18:1(9Z))	HMDB08228	C00157		328.2404	2.692997	Lipid_neg	TRUE	TRUE	R01318,R01321,R05794
PC(14:1(9Z)/P-18:0)	HMDB07929	C00157		653.6299	8.114994	Lipid_neg	TRUE	TRUE	R01318,R01321,R05794
PC(22:5(7Z,10Z,13Z,16Z,19Z)/20:4(5Z,8Z,11Z,14Z))	HMDB08706	C00157		1084.9	3.2339993	Lipid_neg	TRUE	TRUE	R01318,R01321,R05794
PC(18:4(6Z,9Z,12Z,15Z)/P-16:0)	HMDB08258	C00157		649.9204	1.7599992	Lipid_neg	TRUE	TRUE	R01318,R01321,R05794
PC(24:1(15Z)/24:0)	HMDB08815	C00157		613.8169	10.973008	Lipid_neg	TRUE	TRUE	R01318,R01321,R05794
PC(20:4(5Z,8Z,11Z,14Z)/20:3(5Z,8Z,11Z))	HMDB08441	C00157		733.8118	10.979003	Lipid_neg	TRUE	TRUE	R01318,R01321,R05794
PC(18:4(6Z,9Z,12Z,15Z)/20:1(11Z))	HMDB08242	C00157		1080.6755	2.0039988	Lipid_neg	TRUE	TRUE	R01318,R01321,R05794
PC(22:6(4Z,7Z,10Z,13Z,16Z,19Z)/P-16:0)	HMDB08751	C00157		828.6368	3.2339993	Lipid_neg	TRUE	TRUE	R01318,R01321,R05794
PC(20:4(5Z,8Z,11Z,14Z)/20:3(5Z,8Z,11Z)) nullnullnull2.384998	HMDB08441	C00157		354.2743	2.384998	Lipid_neg	TRUE	TRUE	R01318,R01321,R05794
PC(16:1(9Z)/18:3(9Z,12Z,15Z))	HMDB08008	C00157		146.0944	0.8529997	Lipid_neg	TRUE	TRUE	R01318,R01321,R05794
PC(22:5(7Z,10Z,13Z,16Z,19Z)/22:5(4Z,7Z,10Z,13Z,16Z))	HMDB08713	C00157		899.7422	10.968995	Lipid_neg	TRUE	TRUE	R01318,R01321,R05794
PC(14:0/18:2(9Z,12Z))	HMDB07874	C00157		328.2165	3.6220007	Lipid_neg	TRUE	TRUE	R01318,R01321,R05794
PC(18:4(6Z,9Z,12Z,15Z)/P-16:0) 7.9429946	HMDB08258	C00157		780.6055	7.9429946	Lipid_neg	TRUE	TRUE	R01318,R01321,R05794
PC(18:4(6Z,9Z,12Z,15Z)/P-16:0) nullnullnull2.7980013	HMDB08258	C00157		644.1764	2.7980013	Lipid_neg	TRUE	TRUE	R01318,R01321,R05794
PC(18:0/22:5(4Z,7Z,10Z,13Z,16Z))	HMDB08055	C00157		510.2928	1.7389989	Lipid_neg	TRUE	TRUE	R01318,R01321,R05794
PC(20:3(8Z,11Z,14Z)/P-18:1(9Z)) nullnullnull5.914001	HMDB08425	C00157		973.5588	5.914001	Lipid_neg	TRUE	TRUE	R01318,R01321,R05794
Citric acid	HMDB00094	C00158		799.5339	4.881996	Lipid_neg
Acetoacetic acid	HMDB00060	C00164		102.0309	4.161996	AQ_neg	TRUE	TRUE	R01359,R01360,R01361
DG(22:4(7Z,10Z,13Z,16Z)/22:4(7Z,10Z,13Z,16Z)/0:0)		C00165	LMGL02010298	212.0686	1.8840016	Lipid_pos	TRUE	TRUE	R05081,R05920,R05923,R05924,R08107
DG(14:1(9Z)/18:2(9Z,12Z)/0:0)	HMDB07045	C00165		805.5287	6.067995	Lipid_pos	TRUE	TRUE	R05081,R05920,R05923,R05924,R08107
DG(14:1(9Z)/20:3(8Z,11Z,14Z)/0:0)	HMDB07053	C00165		801.5659	6.1220045	Lipid_pos	TRUE	TRUE	R05081,R05920,R05923,R05924,R08107
DG(18:4(6Z,9Z,12Z,15Z)/20:2(11Z,14Z)/0:0)	HMDB07341	C00165		308.2315	2.921998	Lipid_pos	TRUE	TRUE	R05081,R05920,R05923,R05924,R08107
DG(14:0/20:3(5Z,8Z,11Z)/0:0)	HMDB07023	C00165		2332.692	6.1510005	Lipid_pos	TRUE	TRUE	R05081,R05920,R05923,R05924,R08107
DG(20:3(8Z,11Z,14Z)/20:4(8Z,11Z,14Z,17Z)/0:0)	HMDB07490	C00165		861.6145	4.002998	Lipid_pos	TRUE	TRUE	R05081,R05920,R05923,R05924,R08107
DG(18:4(6Z,9Z,12Z,15Z)/20:1(11Z)/0:0)	HMDB07340	C00165		614.4069	2.894	Lipid_pos	TRUE	TRUE	R05081,R05920,R05923,R05924,R08107
DG(18:1(11Z)/18:2(9Z,12Z)/0:0)	HMDB07190	C00165		656.4785	6.978006	Lipid_pos	TRUE	TRUE	R05081,R05920,R05923,R05924,R08107
DG(18:4(6Z,9Z,12Z,15Z)/20:0/0:0)	HMDB07339	C00165		691.5478	5.9450054	Lipid_pos	TRUE	TRUE	R05081,R05920,R05923,R05924,R08107
DG(18:3(6Z,9Z,12Z)/20:0/0:0)	HMDB07281	C00165		459.3166	2.0500019	Lipid_pos	TRUE	TRUE	R05081,R05920,R05923,R05924,R08107
DG(18:4(6Z,9Z,12Z,15Z)/20:0/0:0)	HMDB07339	C00165		626.5305	0.77799994	AQ_pos	TRUE	TRUE	R05081,R05920,R05923,R05924,R08107
DG(18:3(6Z,9Z,12Z)/20:0/0:0)	HMDB07281	C00165		628.5404	0.861	AQ_pos	TRUE	TRUE	R05081,R05920,R05923,R05924,R08107
DG(18:1(9Z)/18:3(9Z,12Z,15Z)/0:0)	HMDB07221	C00165		598.4961	0.6769991	AQ_pos	TRUE	TRUE	R05081,R05920,R05923,R05924,R08107
DG(18:4(6Z,9Z,12Z,15Z)/20:1(11Z)/0:0)	HMDB07340	C00165		624.5119	0.68299943	AQ_pos	TRUE	TRUE	R05081,R05920,R05923,R05924,R08107
DG(18:1(11Z)/18:2(9Z,12Z)/0:0)	HMDB07190	C00165		600.5099	0.72999984	AQ_pos	TRUE	TRUE	R05081,R05920,R05923,R05924,R08107
DG(16:1(9Z)/18:1(11Z)/0:0)	HMDB07130	C00165		574.495	0.72200006	AQ_pos	TRUE	TRUE	R05081,R05920,R05923,R05924,R08107
DG(14:0/22:1(13Z)/0:0)	HMDB07029	C00165		604.5417	0.97000074	AQ_pos	TRUE	TRUE	R05081,R05920,R05923,R05924,R08107
DG(14:0/16:0/0:0)	HMDB07011	C00165		977.599	6.6799946	Lipid_neg	TRUE	TRUE	R05081,R05920,R05923,R05924,R08107
Hydroxypyruvic acid	HMDB01352	C00168		104.0103	9.362	AQ_neg	TRUE	TRUE	R00585,R00588,R01388,R01392
Hydroxypyruvic acid nullnullnull 9.267013	HMDB01352	C00168		104.0101	9.267013	AQ_neg	TRUE	TRUE	R00585,R00588,R01388,R01392
5'-Methylthioadenosine	HMDB01173	C00170		297.0891	0.3980001	AQ_pos	TRUE	TRUE	R01920,R02869,R08359,R09072
Nonadeca-10(Z)-enoic acid	HMDB13622	C00174		296.2709	0.46699938	AQ_neg	FALSE	FALSE
Nonadeca-10(Z)-enoic acid	HMDB13622	C00174		741.5378	5.8839974	Lipid_pos	FALSE	FALSE
Nonadeca-10(Z)-enoic acid	HMDB13622	C00174		915.5477	6.0459986	Lipid_neg	FALSE	FALSE
Glycogen	HMDB00757	C00182		666.2195	4.5469975	AQ_neg	FALSE	FALSE
Glycogen	HMDB00757	C00182		666.2217	4.4389973	AQ_pos	FALSE	FALSE
L-Lactic acid	HMDB00190	C00186		90.0318	0.9319993	AQ_neg	FALSE	TRUE	R01446,R01449,R05508
L-Lactic acid nullnullnull 3.346996	HMDB00190	C00186		90.0316	3.346996	AQ_neg	FALSE	TRUE	R01446,R01449,R05508
L-Lactic acid null 3.7000024	HMDB00190	C00186		90.0315	3.7000024	AQ_neg	FALSE	TRUE	R01446,R01449,R05508
L-Lactic acid nullnullnull 3.7300029	HMDB00190	C00186		90.0316	3.7300029	AQ_neg	FALSE	TRUE	R01446,R01449,R05508
L-Lactic acid nullnullnull 3.7139974	HMDB00190	C00186		90.0309	3.7139974	AQ_neg	FALSE	TRUE	R01446,R01449,R05508
L-Lactic acid null 3.7409978	HMDB00190	C00186		90.0314	3.7409978	AQ_neg	FALSE	TRUE	R01446,R01449,R05508
Ceramide(d18:1/17:0)		C00195	LMSP02010020	587.5024	1.4459993	AQ_neg	TRUE	TRUE	R01498,R02541,R03617,R06519,R06522
Ceramide(d18:1/17:0) nullnullnull 1.4440001		C00195	LMSP02010020	551.5241	1.4440001	AQ_neg	TRUE	TRUE	R01498,R02541,R03617,R06519,R06522
Ceramide (d18:1/16:0)	HMDB04949	C00195		807.5927	8.125	Lipid_pos	TRUE	TRUE	R01498,R02541,R03617,R06519,R06522
Ceramide(d18:1/17:0)		C00195	LMSP02010020	857.5892	5.5520015	Lipid_pos	TRUE	TRUE	R01498,R02541,R03617,R06519,R06522
Ceramide (d18:1/16:0) 3.648002	HMDB04949	C00195		590.4513	3.648002	Lipid_pos	TRUE	TRUE	R01498,R02541,R03617,R06519,R06522
Cer(d18:0/18:1(11Z))	HMDB11762	C00195		816.0425	5.5490046	Lipid_pos	TRUE	TRUE	R01498,R02541,R03617,R06519,R06522
Cer(d18:1/24:1(15Z))	HMDB04953	C00195		869.5183	5.165993	Lipid_pos	TRUE	TRUE	R01498,R02541,R03617,R06519,R06522
Ceramide (d18:1/22:0)	HMDB04952	C00195		434.2985	7.091003	Lipid_pos	TRUE	TRUE	R01498,R02541,R03617,R06519,R06522
Cer(d18:1/24:1(15Z)) 4.867003	HMDB04953	C00195		801.5285	4.867003	Lipid_pos	TRUE	TRUE	R01498,R02541,R03617,R06519,R06522
Ceramide (d18:1/20:0) 4.0660024	HMDB04951	C00195		640.476	4.0660024	Lipid_pos	TRUE	TRUE	R01498,R02541,R03617,R06519,R06522
Cer(d18:0/22:0)	HMDB11765	C00195		502.1506	1.8849986	Lipid_pos	TRUE	TRUE	R01498,R02541,R03617,R06519,R06522
Cer(d18:1/23:0)	HMDB00950	C00195		866.7361	9.669005	Lipid_pos	TRUE	TRUE	R01498,R02541,R03617,R06519,R06522
Cer(d18:0/24:1(15Z))	HMDB11769	C00195		1050.5876	1.9589998	Lipid_pos	TRUE	TRUE	R01498,R02541,R03617,R06519,R06522
Ceramide (d18:1/25:0)	HMDB04957	C00195		939.5236	5.5490046	Lipid_pos	TRUE	TRUE	R01498,R02541,R03617,R06519,R06522
Ceramide(d18:1/17:0)		C00195	LMSP02010020	551.5279	1.4110012	AQ_pos	TRUE	TRUE	R01498,R02541,R03617,R06519,R06522
Ceramide(d18:1/17:0) nullnullnull1.4059988		C00195	LMSP02010020	533.517	1.4059988	AQ_pos	TRUE	TRUE	R01498,R02541,R03617,R06519,R06522
Cer(d18:1/23:0)	HMDB00950	C00195		991.5706	5.9209986	Lipid_neg	TRUE	TRUE	R01498,R02541,R03617,R06519,R06522
Adenosine	HMDB00050	C00212		303.0729	0.53300065	AQ_neg	TRUE	TRUE	R00183,R00192,R04936
Adenosine	HMDB00050	C00212		267.0985	0.5	AQ_pos	TRUE	TRUE	R00183,R00192,R04936
Arachidonic acid	HMDB01043	C00219		304.2395	0.39699966	AQ_neg	TRUE	FALSE	R01317,R08183
Arachidonic acid	HMDB01043	C00219		831.5729	6.085999	Lipid_pos	TRUE	FALSE	R01317,R08183
Arachidonic acid 7.1619925	HMDB01043	C00219		876.6256	7.1619925	Lipid_pos	TRUE	FALSE	R01317,R08183
Arachidonic acid	HMDB01043	C00219		352.2589	5.484003	Lipid_neg	TRUE	FALSE	R01317,R08183
Arachidonic acid nullnullnull5.1679997	HMDB01043	C00219		1519.119	5.1679997	Lipid_neg	TRUE	FALSE	R01317,R08183
Taurine	HMDB00251	C00245		125.0141	1.8320006	AQ_neg	TRUE	TRUE	R01682,R02797,R03977,R04487
Taurine	HMDB00251	C00245		125.0148	1.7239991	AQ_pos	TRUE	TRUE	R01682,R02797,R03977,R04487
Taurine nullnullnull1.7250004	HMDB00251	C00245		107.0039	1.7250004	AQ_pos	TRUE	TRUE	R01682,R02797,R03977,R04487
Butyric acid	HMDB00039	C00246		88.0524	0.45299947	AQ_pos	FALSE	TRUE	R01179
Palmitic acid	HMDB00220	C00249		256.2401	0.44900024	AQ_neg	TRUE	TRUE	R01274,R01706,R02368
Palmitic acid null 1.3919988	HMDB00220	C00249		256.2393	1.3919988	AQ_neg	TRUE	TRUE	R01274,R01706,R02368
Palmitic acid nullnullnull 0.31500015	HMDB00220	C00249		256.2397	0.31500015	AQ_neg	TRUE	TRUE	R01274,R01706,R02368
Palmitic acid	HMDB00220	C00249		574.4661	3.9020007	Lipid_pos	TRUE	TRUE	R01274,R01706,R02368
Palmitic acid 3.395997	HMDB00220	C00249		592.4679	3.395997	Lipid_pos	TRUE	TRUE	R01274,R01706,R02368
Palmitic acid nullnullnull7.065997	HMDB00220	C00249		654.575	7.065997	Lipid_neg	TRUE	TRUE	R01274,R01706,R02368
Pyridoxal	HMDB01545	C00250		167.059	0.52799994	AQ_pos	TRUE	TRUE	R00173,R01710,R01711
Isomaltose	HMDB02923	C00252		342.115	2.337002	AQ_neg	FALSE	FALSE
D-Lactic acid	HMDB01311	C00256		90.0316	3.0750008	AQ_neg	TRUE	TRUE	R01736,R08555
D-Lactic acid null 2.095001	HMDB01311	C00256		90.0314	2.095001	AQ_neg	TRUE	TRUE	R01736,R08555
D-Lactic acid	HMDB01311	C00256		832.6647	7.0440044	Lipid_neg	TRUE	TRUE	R01736,R08555
Gluconic acid	HMDB00625	C00257		196.0566	9.3359995	AQ_neg	TRUE	TRUE	R01519
Hypoxanthine	HMDB00157	C00262		136.0388	0.51100034	AQ_pos	TRUE	TRUE	R01132,R01244,R01770,R01863,R02748
Hypoxanthine 0.6500006	HMDB00157	C00262		136.0388	0.6500006	AQ_pos	TRUE	TRUE	R01132,R01244,R01770,R01863,R02748
Hypoxanthine 0.8880004	HMDB00157	C00262		136.038	0.8880004	AQ_pos	TRUE	TRUE	R01132,R01244,R01770,R01863,R02748
Alpha-D-Glucose	HMDB03345	C00267		197.09	0.87799907	AQ_pos	TRUE	TRUE	R00028,R00802,R00947,R01678,R01718,R01787,R01788,R01790,R01791,R02109,R03115,R03527,R06088,R06199
Alpha-D-Glucose nullnullnull0.87799907	HMDB03345	C00267		197.0902	0.87799907	AQ_pos	TRUE	TRUE	R00028,R00802,R00947,R01678,R01718,R01787,R01788,R01790,R01791,R02109,R03115,R03527,R06088,R06199
CDP-DG(18:0/20:4(8Z,11Z,14Z,17Z))	HMDB06983	C00269		531.8627	10.989994	Lipid_neg	TRUE	TRUE	R01799
CDP-DG(18:1(9Z)/18:1(11Z))	HMDB06997	C00269		482.1901	2.4900022	Lipid_neg	TRUE	TRUE	R01799
CDP-DG(18:0/16:0) nullnullnull11.002008	HMDB06977	C00269		475.8346	11.002008	Lipid_neg	TRUE	TRUE	R01799
CDP-DG(18:1(9Z)/18:1(11Z)) nullnullnull0.36000025	HMDB06997	C00269		511.8878	0.36000025	Lipid_neg	TRUE	TRUE	R01799
CDP-DG(18:0/18:0)	HMDB06978	C00269		766.4358	2.7980013	Lipid_neg	TRUE	TRUE	R01799
CDP-DG(18:0/18:0) nullnullnull3.368	HMDB06978	C00269		671.4676	3.368	Lipid_neg	TRUE	TRUE	R01799
Sapropterin	HMDB00787	C00272		223.1052	1.0380001	AQ_pos	TRUE	FALSE	R01793,R01794
Sapropterin nullnullnull1.4130005	HMDB00787	C00272		223.1054	1.4130005	AQ_pos	TRUE	FALSE	R01793,R01794
D-Erythrose 4-phosphate	HMDB01321	C00279		200.0078	0.4599994	AQ_neg	TRUE	TRUE	R00761,R01067,R01827,R01829,R01830
Androstenedione	HMDB00053	C00280		286.1937	0.27599964	AQ_pos	TRUE	TRUE	R01834,R01835,R01836,R01837,R01838
Aniline	HMDB03012	C00292		93.0579	5.963006	AQ_pos	FALSE	FALSE
Orotic acid	HMDB00226	C00295		216.0394	2.8179965	AQ_neg	TRUE	TRUE	R01867,R01868,R01870
Creatine	HMDB00064	C00300		131.0688	4.053002	AQ_neg	TRUE	TRUE	R01883,R01884
Creatine	HMDB00064	C00300		131.0693	4.069	AQ_pos	TRUE	TRUE	R01883,R01884
Creatine nullnullnull4.0480022	HMDB00064	C00300		135.0406	4.0480022	AQ_pos	TRUE	TRUE	R01883,R01884
Bradykinin	HMDB04246	C00306		647.3011	1.7480007	Lipid_neg	FALSE	FALSE
L-Carnitine	HMDB00062	C00318		207.1092	9.281995	AQ_neg	FALSE	FALSE
L-Carnitine nullnullnull 6.3309956	HMDB00062	C00318		221.1251	6.3309956	AQ_neg	FALSE	FALSE
L-Carnitine	HMDB00062	C00318		705.5321	5.4249945	Lipid_pos	FALSE	FALSE
L-Carnitine	HMDB00062	C00318		161.1052	6.342997	AQ_pos	FALSE	FALSE
L-Carnitine nullnullnull5.5580063	HMDB00062	C00318		161.1052	5.5580063	AQ_pos	FALSE	FALSE
C14 sphingosine		C00319	LMSP01040006	314.2453	2.472	Lipid_pos	TRUE	FALSE	R01494,R06521
Indoleacrylic acid	HMDB00734	C00331		169.0531	2.0440013	AQ_pos	TRUE	FALSE	R00677
Indoleacrylic acid nullnullnull2.4850004	HMDB00734	C00331		169.0531	2.4850004	AQ_pos	TRUE	FALSE	R00677
Indoleacrylic acid nullnullnull2.4880025	HMDB00734	C00331		169.0528	2.4880025	AQ_pos	TRUE	FALSE	R00677
PG(19:0/22:4(7Z,10Z,13Z,16Z))		C00344	LMGP04010478	876.5636	1.875	AQ_neg	TRUE	TRUE	R02029,R09036
PGP(18:3(9Z,12Z,15Z)/22:4(7Z,10Z,13Z,16Z))	HMDB13588	C00344		942.5059	0.7649995	AQ_neg	TRUE	TRUE	R02029,R09036
PG(17:1(9Z)/14:1(9Z))		C00344	LMGP04010251	177.0001	0.53400034	Lipid_pos	TRUE	TRUE	R02029,R09036
PG(22:2(13Z,16Z)/16:1(9Z))		C00344	LMGP04010763	1507.1302	6.008997	Lipid_pos	TRUE	TRUE	R02029,R09036
PG(21:0/20:4(5Z,8Z,11Z,14Z))		C00344	LMGP04010696	764.5069	4.5199957	Lipid_pos	TRUE	TRUE	R02029,R09036
PG(17:0/14:0)		C00344	LMGP04010227	690.3731	1.8840016	Lipid_pos	TRUE	TRUE	R02029,R09036
PG(20:1(11Z)/0:0)		C00344	LMGP04050023	520.3164	1.1569993	AQ_pos	TRUE	TRUE	R02029,R09036
PG(20:0/0:0)		C00344	LMGP04050015	522.3316	0.9440002	AQ_pos	TRUE	TRUE	R02029,R09036
PG(18:1(9Z)/0:0)		C00344	LMGP04050006	492.2848	1.1569993	AQ_pos	TRUE	TRUE	R02029,R09036
PG(20:1(11Z)/0:0) nullnullnull1.1579993		C00344	LMGP04050023	520.3157	1.1579993	AQ_pos	TRUE	TRUE	R02029,R09036
PG(18:1(9Z)/0:0) 1.5269995		C00344	LMGP04050006	492.2847	1.5269995	AQ_pos	TRUE	TRUE	R02029,R09036
PG(18:0/0:0)		C00344	LMGP04050009	494.3017	1.1569993	AQ_pos	TRUE	TRUE	R02029,R09036
PG(14:1(9Z)/14:0)		C00344	LMGP04010111	646.424	1.1549993	AQ_pos	TRUE	TRUE	R02029,R09036
PG(22:1(11Z)/0:0)		C00344	LMGP04050026	548.3503	1.1569993	AQ_pos	TRUE	TRUE	R02029,R09036
PG(12:0/12:0)		C00344	LMGP04010035	592.3721	1.1579993	AQ_pos	TRUE	TRUE	R02029,R09036
PG(20:0/0:0) nullnullnull0.9430006		C00344	LMGP04050015	522.3312	0.9430006	AQ_pos	TRUE	TRUE	R02029,R09036
PG(22:2(13Z,16Z)/0:0)		C00344	LMGP04050027	546.3317	1.472	AQ_pos	TRUE	TRUE	R02029,R09036
PG(16:0/14:1(9Z))		C00344	LMGP04010193	692.4602	3.2570007	AQ_pos	TRUE	TRUE	R02029,R09036
PGP(18:2(9Z,12Z)/22:4(7Z,10Z,13Z,16Z))	HMDB13558	C00344		901.5148	2.615998	AQ_pos	TRUE	TRUE	R02029,R09036
PG(17:0/0:0)		C00344	LMGP04050033	594.4837	4.0299993	Lipid_neg	TRUE	TRUE	R02029,R09036
PG(18:1(9Z)/0:0)		C00344	LMGP04050006	558.4631	5.2380047	Lipid_neg	TRUE	TRUE	R02029,R09036
PG(16:1(9Z)/14:1(9Z))		C00344	LMGP04010204	447.9116	10.987002	Lipid_neg	TRUE	TRUE	R02029,R09036
PG(18:2(9Z,12Z)/14:1(9Z))		C00344	LMGP04010343	651.6153	7.799006	Lipid_neg	TRUE	TRUE	R02029,R09036
PG(18:2(9Z,12Z)/14:1(9Z)) nullnullnull7.335999		C00344	LMGP04010343	1186.6143	7.335999	Lipid_neg	TRUE	TRUE	R02029,R09036
PG(18:1(9Z)/17:0)		C00344	LMGP04010327	1150.6956	3.5069993	Lipid_neg	TRUE	TRUE	R02029,R09036
PG(20:3(8Z,11Z,14Z)/0:0)		C00344	LMGP04050025	1619.3138	7.036993	Lipid_neg	TRUE	TRUE	R02029,R09036
PG(20:1(11Z)/17:1(9Z))		C00344	LMGP04010537	1015.5829	6.807005	Lipid_neg	TRUE	TRUE	R02029,R09036
PG(20:3(8Z,11Z,14Z)/0:0) 4.704995		C00344	LMGP04050025	980.5514	4.704995	Lipid_neg	TRUE	TRUE	R02029,R09036
PG(18:1(9Z)/17:0) nullnullnull3.506001		C00344	LMGP04010327	354.2763	3.506001	Lipid_neg	TRUE	TRUE	R02029,R09036
PG(18:0/15:0)		C00344	LMGP04010310	341.8682	10.973008	Lipid_neg	TRUE	TRUE	R02029,R09036
PG(22:0/12:0)		C00344	LMGP04010850	530.4142	5.494997	Lipid_neg	TRUE	TRUE	R02029,R09036
PG(18:1(9Z)/17:0) nullnullnull1.623999		C00344	LMGP04010327	779.4752	1.623999	Lipid_neg	TRUE	TRUE	R02029,R09036
PG(19:0/16:0)		C00344	LMGP04010954	338.2022	2.8710012	Lipid_neg	TRUE	TRUE	R02029,R09036
PG(18:0/15:0) nullnullnull10.96501		C00344	LMGP04010310	873.8094	10.96501	Lipid_neg	TRUE	TRUE	R02029,R09036
PG(22:2(13Z,16Z)/20:4(5Z,8Z,11Z,14Z))		C00344	LMGP04010779	598.0282	1.6109986	Lipid_neg	TRUE	TRUE	R02029,R09036
PG(15:0/13:0)		C00344	LMGP04010919	783.6529	7.143004	Lipid_neg	TRUE	TRUE	R02029,R09036
PG(22:2(13Z,16Z)/18:1(9Z))		C00344	LMGP04010768	721.5211	2.028	Lipid_neg	TRUE	TRUE	R02029,R09036
PG(21:0/20:0)		C00344	LMGP04010692	1092.7319	2.3419986	Lipid_neg	TRUE	TRUE	R02029,R09036
O-Phosphoethanolamine	HMDB00224	C00346		141.0191	0.4309998	AQ_neg	TRUE	TRUE	R01468,R02052,R02464,R06516,R07380,R07381
all-trans-Undecaprenyl phosphate		C00348	LMPR03020006	518.3949	3.7810035	Lipid_pos	FALSE	FALSE
all-trans-Undecaprenyl phosphate		C00348	LMPR03020006	850.6377	3.5790005	AQ_pos	FALSE	FALSE
all-trans-Undecaprenyl phosphate		C00348	LMPR03020006	971.6672	7.5629935	Lipid_neg	FALSE	FALSE
PE(20:2(11Z,14Z)/20:2(11Z,14Z))	HMDB09297	C00350		841.5844	2.627	AQ_neg	TRUE	TRUE	R02055,R02057,R04864
PE(22:4(7Z,10Z,13Z,16Z)/20:2(11Z,14Z))	HMDB09594	C00350		865.5828	2.578002	AQ_neg	TRUE	TRUE	R02055,R02057,R04864
PE(22:1(13Z)/18:1(11Z))	HMDB09520	C00350		845.6138	2.7460012	AQ_neg	TRUE	TRUE	R02055,R02057,R04864
PE(22:2(13Z,16Z)/16:0)	HMDB09550	C00350		817.5837	2.6970015	AQ_neg	TRUE	TRUE	R02055,R02057,R04864
PE(20:1(11Z)/18:0)	HMDB09255	C00350		819.597	2.7469988	AQ_neg	TRUE	TRUE	R02055,R02057,R04864
PE(22:1(13Z)/20:4(5Z,8Z,11Z,14Z))	HMDB09531	C00350		867.5958	2.6060011	AQ_neg	TRUE	TRUE	R02055,R02057,R04864
PE(18:3(9Z,12Z,15Z)/P-18:1(11Z))	HMDB09182	C00350		723.5187	1.5370013	AQ_neg	TRUE	TRUE	R02055,R02057,R04864
PE(22:0/18:3(9Z,12Z,15Z))	HMDB09491	C00350		843.5931	2.6799963	AQ_neg	TRUE	TRUE	R02055,R02057,R04864
PE(20:4(8Z,11Z,14Z,17Z)/P-18:1(11Z))	HMDB09446	C00350		749.5341	1.5670011	AQ_neg	TRUE	TRUE	R02055,R02057,R04864
PE(18:0/20:2(11Z,14Z))	HMDB09000	C00350		771.5761	2.6970015	AQ_neg	TRUE	TRUE	R02055,R02057,R04864
PE(20:3(8Z,11Z,14Z)/P-18:1(11Z))	HMDB09380	C00350		751.5493	1.9440001	AQ_neg	TRUE	TRUE	R02055,R02057,R04864
PE(18:3(9Z,12Z,15Z)/20:1(11Z))	HMDB09164	C00350		767.5443	1.7590015	AQ_neg	TRUE	TRUE	R02055,R02057,R04864
PE(18:4(6Z,9Z,12Z,15Z)/20:2(11Z,14Z))	HMDB09198	C00350		763.5125	1.3799994	AQ_neg	TRUE	TRUE	R02055,R02057,R04864
PE(22:0/20:4(8Z,11Z,14Z,17Z))	HMDB09499	C00350		869.6116	2.6789994	AQ_neg	TRUE	TRUE	R02055,R02057,R04864
PE(20:3(5Z,8Z,11Z)/20:2(11Z,14Z))	HMDB09330	C00350		839.5652	2.5850027	AQ_neg	TRUE	TRUE	R02055,R02057,R04864
PE(24:0/16:1(9Z))	HMDB09716	C00350		847.6237	2.842	AQ_neg	TRUE	TRUE	R02055,R02057,R04864
PE(20:5(5Z,8Z,11Z,14Z,17Z)/P-18:1(11Z))	HMDB09479	C00350		747.5181	1.4120013	AQ_neg	TRUE	TRUE	R02055,R02057,R04864
PE(16:1(9Z)/20:1(11Z))	HMDB08966	C00350		743.544	1.9770012	AQ_neg	TRUE	TRUE	R02055,R02057,R04864
PE(18:2(9Z,12Z)/18:2(9Z,12Z))	HMDB09093	C00350		739.5135	1.4779985	AQ_neg	TRUE	TRUE	R02055,R02057,R04864
PE(18:4(6Z,9Z,12Z,15Z)/20:1(11Z))	HMDB09197	C00350		765.5283	1.5	AQ_neg	TRUE	TRUE	R02055,R02057,R04864
PE(20:3(5Z,8Z,11Z)/20:3(8Z,11Z,14Z))	HMDB09332	C00350		791.5432	1.621001	AQ_neg	TRUE	TRUE	R02055,R02057,R04864
PE(22:0/22:6(4Z,7Z,10Z,13Z,16Z,19Z))	HMDB09507	C00350		893.6108	2.6450005	AQ_neg	TRUE	TRUE	R02055,R02057,R04864
PE(16:1(9Z)/18:1(11Z))	HMDB08959	C00350		715.513	1.6230009	AQ_neg	TRUE	TRUE	R02055,R02057,R04864
PE(22:2(13Z,16Z)/20:1(11Z))	HMDB09560	C00350		871.6264	2.764004	AQ_neg	TRUE	TRUE	R02055,R02057,R04864
PE(22:5(4Z,7Z,10Z,13Z,16Z)/P-18:1(9Z))	HMDB09645	C00350		775.5486	1.7189993	AQ_neg	TRUE	TRUE	R02055,R02057,R04864
PE(14:0/16:0)	HMDB08824	C00350		663.4814	1.6219995	AQ_neg	TRUE	TRUE	R02055,R02057,R04864
PE(18:1(11Z)/18:2(9Z,12Z))	HMDB09027	C00350		741.5271	1.6399995	AQ_neg	TRUE	TRUE	R02055,R02057,R04864
PE(22:0/18:3(9Z,12Z,15Z)) nullnullnull 2.6799963	HMDB09491	C00350		843.5955	2.6799963	AQ_neg	TRUE	TRUE	R02055,R02057,R04864
PE(20:0/14:0)	HMDB09217	C00350		765.5494	2.7260003	AQ_neg	TRUE	TRUE	R02055,R02057,R04864
PE(18:3(6Z,9Z,12Z)/P-18:0)	HMDB09148	C00350		725.5305	1.7140005	AQ_neg	TRUE	TRUE	R02055,R02057,R04864
PE(22:2(13Z,16Z)/22:5(7Z,10Z,13Z,16Z,19Z))	HMDB09572	C00350		891.5945	2.5449991	AQ_neg	TRUE	TRUE	R02055,R02057,R04864
PE(22:6(4Z,7Z,10Z,13Z,16Z,19Z)/P-18:1(11Z))	HMDB09710	C00350		773.5335	1.4349989	AQ_neg	TRUE	TRUE	R02055,R02057,R04864
PE(18:1(9Z)/P-18:1(11Z))	HMDB09083	C00350		727.5487	2.1990016	AQ_neg	TRUE	TRUE	R02055,R02057,R04864
PE(18:3(9Z,12Z,15Z)/20:1(11Z)) nullnullnull 2.6329982	HMDB09164	C00350		767.5454	2.6329982	AQ_neg	TRUE	TRUE	R02055,R02057,R04864
PE(20:3(8Z,11Z,14Z)/P-18:1(11Z)) nullnullnull 1.9440001	HMDB09380	C00350		751.5476	1.9440001	AQ_neg	TRUE	TRUE	R02055,R02057,R04864
PE(20:2(11Z,14Z)/20:2(11Z,14Z)) nullnullnull 2.6289988	HMDB09297	C00350		841.5828	2.6289988	AQ_neg	TRUE	TRUE	R02055,R02057,R04864
PE(16:1(9Z)/20:1(11Z)) nullnullnull 2.694	HMDB08966	C00350		743.547	2.694	AQ_neg	TRUE	TRUE	R02055,R02057,R04864
PE(18:3(9Z,12Z,15Z)/20:1(11Z)) nullnullnull 1.7590015	HMDB09164	C00350		767.5448	1.7590015	AQ_neg	TRUE	TRUE	R02055,R02057,R04864
PE(22:4(7Z,10Z,13Z,16Z)/P-18:1(9Z))	HMDB09612	C00350		777.5641	1.9739991	AQ_neg	TRUE	TRUE	R02055,R02057,R04864
PE(16:0/18:0)	HMDB08925	C00350		719.5445	2.425002	AQ_neg	TRUE	TRUE	R02055,R02057,R04864
PE(16:1(9Z)/P-18:1(11Z))	HMDB08984	C00350		699.518	1.7129986	AQ_neg	TRUE	TRUE	R02055,R02057,R04864
PE(18:4(6Z,9Z,12Z,15Z)/P-18:1(11Z))	HMDB09215	C00350		721.5026	1.3539987	AQ_neg	TRUE	TRUE	R02055,R02057,R04864
PE(20:0/16:0)	HMDB09220	C00350		793.5806	2.7669985	AQ_neg	TRUE	TRUE	R02055,R02057,R04864
PE(22:0/20:4(8Z,11Z,14Z,17Z)) nullnullnull 2.6789994	HMDB09499	C00350		869.6103	2.6789994	AQ_neg	TRUE	TRUE	R02055,R02057,R04864
PE(22:4(7Z,10Z,13Z,16Z)/P-18:0)	HMDB09610	C00350		779.5818	2.662001	AQ_neg	TRUE	TRUE	R02055,R02057,R04864
PE(20:3(5Z,8Z,11Z)/20:3(8Z,11Z,14Z)) nullnullnull 2.5579996	HMDB09332	C00350		791.5441	2.5579996	AQ_neg	TRUE	TRUE	R02055,R02057,R04864
PE(16:0/18:1(9Z))	HMDB08927	C00350		717.5282	1.903	AQ_neg	TRUE	TRUE	R02055,R02057,R04864
PE(20:3(8Z,11Z,14Z)/P-18:1(11Z)) nullnullnull 2.6909986	HMDB09380	C00350		751.5486	2.6909986	AQ_neg	TRUE	TRUE	R02055,R02057,R04864
PE(22:0/P-16:0)	HMDB09510	C00350		805.6142	2.8090007	AQ_neg	TRUE	TRUE	R02055,R02057,R04864
PE(22:6(4Z,7Z,10Z,13Z,16Z,19Z)/P-18:1(11Z)) nullnullnull 2.6150017	HMDB09710	C00350		819.536	2.6150017	AQ_neg	TRUE	TRUE	R02055,R02057,R04864
PE(20:3(8Z,11Z,14Z)/20:4(8Z,11Z,14Z,17Z))	HMDB09367	C00350		789.5284	1.3830007	AQ_neg	TRUE	TRUE	R02055,R02057,R04864
PE(20:1(11Z)/22:6(4Z,7Z,10Z,13Z,16Z,19Z))	HMDB09276	C00350		863.5645	2.494002	AQ_neg	TRUE	TRUE	R02055,R02057,R04864
PE(22:2(13Z,16Z)/22:6(4Z,7Z,10Z,13Z,16Z,19Z))	HMDB09573	C00350		879.5565	1.7400011	AQ_neg	TRUE	TRUE	R02055,R02057,R04864
PE(15:0/P-18:0)	HMDB08917	C00350		735.5389	0.7300002	AQ_neg	TRUE	TRUE	R02055,R02057,R04864
PE(20:3(8Z,11Z,14Z)/22:5(4Z,7Z,10Z,13Z,16Z))	HMDB09373	C00350		861.5474	1.5809993	AQ_neg	TRUE	TRUE	R02055,R02057,R04864
PE(14:0/14:0)	HMDB08821	C00350		2342.658	5.775	Lipid_pos	TRUE	TRUE	R02055,R02057,R04864
PE(15:0/22:5(7Z,10Z,13Z,16Z,19Z))	HMDB08912	C00350		1529.9572	1.9340011	Lipid_pos	TRUE	TRUE	R02055,R02057,R04864
PE(15:0/16:0)	HMDB08890	C00350		1608.0374	2.375	Lipid_pos	TRUE	TRUE	R02055,R02057,R04864
PE(18:4(6Z,9Z,12Z,15Z)/20:1(11Z))	HMDB09197	C00350		2361.6184	5.5159965	Lipid_pos	TRUE	TRUE	R02055,R02057,R04864
PE(15:0/18:1(9Z))	HMDB08894	C00350		1463.096	5.408997	Lipid_pos	TRUE	TRUE	R02055,R02057,R04864
PE(20:3(5Z,8Z,11Z)/20:3(8Z,11Z,14Z))	HMDB09332	C00350		165.0781	0.42599985	Lipid_pos	TRUE	TRUE	R02055,R02057,R04864
PE(22:4(7Z,10Z,13Z,16Z)/18:3(9Z,12Z,15Z))		C00350	LMGP02011117	1575.1556	6.067995	Lipid_pos	TRUE	TRUE	R02055,R02057,R04864
PE(18:3(9Z,12Z,15Z)/20:1(11Z))	HMDB09164	C00350		1609.144	6.381	Lipid_pos	TRUE	TRUE	R02055,R02057,R04864
PE(18:3(9Z,12Z,15Z)/20:1(11Z)) 6.2570004	HMDB09164	C00350		1616.6565	6.2570004	Lipid_pos	TRUE	TRUE	R02055,R02057,R04864
PE(14:0/20:3(5Z,8Z,11Z))	HMDB08836	C00350		1601.1506	5.954998	Lipid_pos	TRUE	TRUE	R02055,R02057,R04864
PE(16:1(9Z)/20:1(11Z))	HMDB08966	C00350		824.686	9.093005	Lipid_pos	TRUE	TRUE	R02055,R02057,R04864
PE(16:1(9Z)/20:1(11Z)) 3.764005	HMDB08966	C00350		568.4231	3.764005	Lipid_pos	TRUE	TRUE	R02055,R02057,R04864
PE(22:6(4Z,7Z,10Z,13Z,16Z,19Z)/P-18:1(11Z))	HMDB09710	C00350		1591.6504	6.234991	Lipid_pos	TRUE	TRUE	R02055,R02057,R04864
PE(15:0/18:0)	HMDB08892	C00350		1437.09	5.5219994	Lipid_pos	TRUE	TRUE	R02055,R02057,R04864
PE(14:0/16:0)	HMDB08824	C00350		3061.2776	6.1610055	Lipid_pos	TRUE	TRUE	R02055,R02057,R04864
PE(20:3(8Z,11Z,14Z)/22:5(4Z,7Z,10Z,13Z,16Z))	HMDB09373	C00350		565.5424	7.4110065	Lipid_pos	TRUE	TRUE	R02055,R02057,R04864
PE(18:3(6Z,9Z,12Z)/20:0)	HMDB09130	C00350		1022.64	1.7870015	Lipid_pos	TRUE	TRUE	R02055,R02057,R04864
PE(18:3(6Z,9Z,12Z)/20:0) 1.8220013	HMDB09130	C00350		522.2675	1.8220013	Lipid_pos	TRUE	TRUE	R02055,R02057,R04864
PE(18:3(6Z,9Z,12Z)/20:0) 2.1360013	HMDB09130	C00350		509.3476	2.1360013	Lipid_pos	TRUE	TRUE	R02055,R02057,R04864
PE(20:2(11Z,14Z)/20:3(8Z,11Z,14Z)) 5.809998	HMDB09299	C00350		847.5294	5.809998	Lipid_pos	TRUE	TRUE	R02055,R02057,R04864
PE(18:4(6Z,9Z,12Z,15Z)/20:2(11Z,14Z))	HMDB09198	C00350		2408.7517	6.515996	Lipid_pos	TRUE	TRUE	R02055,R02057,R04864
PE(18:4(6Z,9Z,12Z,15Z)/P-18:1(11Z))	HMDB09215	C00350		951.4697	1.8959999	Lipid_pos	TRUE	TRUE	R02055,R02057,R04864
PE(18:2(9Z,12Z)/18:2(9Z,12Z))	HMDB09093	C00350		871.5312	5.325996	Lipid_pos	TRUE	TRUE	R02055,R02057,R04864
PE(17:0/17:0)		C00350	LMGP02011213	607.5874	7.560993	Lipid_pos	TRUE	TRUE	R02055,R02057,R04864
PE(16:1(9Z)/18:1(11Z))	HMDB08959	C00350		379.2479	1.7480009	Lipid_pos	TRUE	TRUE	R02055,R02057,R04864
PE(18:4(6Z,9Z,12Z,15Z)/20:1(11Z)) 2.1459973	HMDB09197	C00350		268.1314	2.1459973	Lipid_pos	TRUE	TRUE	R02055,R02057,R04864
PE(18:1(11Z)/18:2(9Z,12Z))	HMDB09027	C00350		1536.1555	6.422996	Lipid_pos	TRUE	TRUE	R02055,R02057,R04864
PE(20:1(11Z)/20:3(5Z,8Z,11Z)) 7.1459966	HMDB09265	C00350		2539.9119	7.1459966	Lipid_pos	TRUE	TRUE	R02055,R02057,R04864
PE(18:3(9Z,12Z,15Z)/P-18:1(11Z))	HMDB09182	C00350		835.5891	5.9559956	Lipid_pos	TRUE	TRUE	R02055,R02057,R04864
PE(18:0/20:2(11Z,14Z))	HMDB09000	C00350		103.1004	1.621001	Lipid_pos	TRUE	TRUE	R02055,R02057,R04864
PE(20:4(8Z,11Z,14Z,17Z)/P-18:1(11Z))	HMDB09446	C00350		2444.704	6.1079955	Lipid_pos	TRUE	TRUE	R02055,R02057,R04864
PE(20:4(8Z,11Z,14Z,17Z)/P-18:1(11Z)) 7.4439898	HMDB09446	C00350		1713.2886	7.4439898	Lipid_pos	TRUE	TRUE	R02055,R02057,R04864
PE(20:4(8Z,11Z,14Z,17Z)/P-18:1(11Z)) 9.909988	HMDB09446	C00350		875.7894	9.909988	Lipid_pos	TRUE	TRUE	R02055,R02057,R04864
PE(22:2(13Z,16Z)/22:6(4Z,7Z,10Z,13Z,16Z,19Z))	HMDB09573	C00350		2340.6377	5.648005	Lipid_pos	TRUE	TRUE	R02055,R02057,R04864
PE(16:1(9Z)/P-18:1(11Z))	HMDB08984	C00350		1263.0518	7.3250074	Lipid_pos	TRUE	TRUE	R02055,R02057,R04864
PE(18:3(6Z,9Z,12Z)/P-18:0)	HMDB09148	C00350		450.3654	3.7699971	Lipid_pos	TRUE	TRUE	R02055,R02057,R04864
PE(20:3(8Z,11Z,14Z)/P-18:1(11Z))	HMDB09380	C00350		518.3962	2.9119995	Lipid_pos	TRUE	TRUE	R02055,R02057,R04864
PE(16:0/18:1(9Z)) 7.271993	HMDB08927	C00350		611.5476	7.271993	Lipid_pos	TRUE	TRUE	R02055,R02057,R04864
PE(18:3(9Z,12Z,15Z)/20:1(11Z)) 5.2279987	HMDB09164	C00350		2848.2102	5.2279987	Lipid_pos	TRUE	TRUE	R02055,R02057,R04864
PE(16:0/20:0)	HMDB08932	C00350		364.1928	2.885999	Lipid_pos	TRUE	TRUE	R02055,R02057,R04864
PE(16:0/20:0) 5.9200025	HMDB08932	C00350		712.5865	5.9200025	Lipid_pos	TRUE	TRUE	R02055,R02057,R04864
PE(16:1(9Z)/20:1(11Z)) 6.432005	HMDB08966	C00350		1194.3721	6.432005	Lipid_pos	TRUE	TRUE	R02055,R02057,R04864
PE(16:0/P-18:1(9Z))	HMDB08952	C00350		912.5659	4.7349935	Lipid_pos	TRUE	TRUE	R02055,R02057,R04864
PE(20:3(8Z,11Z,14Z)/P-18:1(11Z)) 6.468996	HMDB09380	C00350		865.5453	6.468996	Lipid_pos	TRUE	TRUE	R02055,R02057,R04864
PE(20:3(8Z,11Z,14Z)/P-18:1(11Z)) 5.335999	HMDB09380	C00350		1502.0748	5.335999	Lipid_pos	TRUE	TRUE	R02055,R02057,R04864
PE(22:4(7Z,10Z,13Z,16Z)/P-18:1(9Z))	HMDB09612	C00350		341.3279	2.0390012	Lipid_pos	TRUE	TRUE	R02055,R02057,R04864
PE(22:4(7Z,10Z,13Z,16Z)/P-18:1(9Z)) 6.635005	HMDB09612	C00350		2444.8364	6.635005	Lipid_pos	TRUE	TRUE	R02055,R02057,R04864
PE(18:1(9Z)/P-18:1(11Z))	HMDB09083	C00350		869.5177	5.165002	Lipid_pos	TRUE	TRUE	R02055,R02057,R04864
PE(18:4(6Z,9Z,12Z,15Z)/20:2(11Z,14Z)) 5.713006	HMDB09198	C00350		1526.6062	5.713006	Lipid_pos	TRUE	TRUE	R02055,R02057,R04864
PE(15:0/22:0)	HMDB08907	C00350		468.3092	2.8869967	Lipid_pos	TRUE	TRUE	R02055,R02057,R04864
PE(19:0/18:0)[U]		C00350	LMGP02010181	503.3037	1.9589998	Lipid_pos	TRUE	TRUE	R02055,R02057,R04864
PE(18:0/P-18:1(9Z))	HMDB09018	C00350		466.3608	2.4640017	Lipid_pos	TRUE	TRUE	R02055,R02057,R04864
PE(20:1(11Z)/P-18:1(9Z))	HMDB09282	C00350		2389.6426	5.3189983	Lipid_pos	TRUE	TRUE	R02055,R02057,R04864
PE(15:0/18:0)	HMDB08892	C00350		705.5313	2.716998	AQ_pos	TRUE	TRUE	R02055,R02057,R04864
PE(22:5(4Z,7Z,10Z,13Z,16Z)/22:5(7Z,10Z,13Z,16Z,19Z))	HMDB09638	C00350		821.5308	2.6600027	AQ_pos	TRUE	TRUE	R02055,R02057,R04864
PE(22:5(4Z,7Z,10Z,13Z,16Z)/22:5(7Z,10Z,13Z,16Z,19Z)) nullnullnull2.6600027	HMDB09638	C00350		821.536	2.6600027	AQ_pos	TRUE	TRUE	R02055,R02057,R04864
PE(18:3(9Z,12Z,15Z)/P-18:1(11Z))	HMDB09182	C00350		723.5203	1.547999	AQ_pos	TRUE	TRUE	R02055,R02057,R04864
PE(18:3(9Z,12Z,15Z)/20:1(11Z))	HMDB09164	C00350		767.5431	1.7910002	AQ_pos	TRUE	TRUE	R02055,R02057,R04864
PE(20:3(8Z,11Z,14Z)/P-18:1(11Z))	HMDB09380	C00350		751.5514	1.9920003	AQ_pos	TRUE	TRUE	R02055,R02057,R04864
PE(20:4(8Z,11Z,14Z,17Z)/P-18:1(11Z))	HMDB09446	C00350		749.5356	1.5870003	AQ_pos	TRUE	TRUE	R02055,R02057,R04864
PE(22:5(7Z,10Z,13Z,16Z,19Z)/22:6(4Z,7Z,10Z,13Z,16Z,19Z))	HMDB09672	C00350		819.5178	2.7920036	AQ_pos	TRUE	TRUE	R02055,R02057,R04864
PE(18:4(6Z,9Z,12Z,15Z)/20:2(11Z,14Z))	HMDB09198	C00350		763.5137	1.361	AQ_pos	TRUE	TRUE	R02055,R02057,R04864
PE(16:1(9Z)/20:1(11Z))	HMDB08966	C00350		743.5445	2.0149996	AQ_pos	TRUE	TRUE	R02055,R02057,R04864
PE(18:0/20:2(11Z,14Z))	HMDB09000	C00350		771.579	2.7129982	AQ_pos	TRUE	TRUE	R02055,R02057,R04864
PE(16:1(9Z)/22:0)	HMDB08973	C00350		773.5925	2.791	AQ_pos	TRUE	TRUE	R02055,R02057,R04864
PE(18:2(9Z,12Z)/18:2(9Z,12Z))	HMDB09093	C00350		739.515	1.4540007	AQ_pos	TRUE	TRUE	R02055,R02057,R04864
PE(22:6(4Z,7Z,10Z,13Z,16Z,19Z)/16:1(9Z))		C00350	LMGP02011138	760.5163	3.4750032	AQ_pos	TRUE	TRUE	R02055,R02057,R04864
PE(20:1(11Z)/20:3(5Z,8Z,11Z))	HMDB09265	C00350		795.5775	2.643002	AQ_pos	TRUE	TRUE	R02055,R02057,R04864
PE(20:5(5Z,8Z,11Z,14Z,17Z)/P-18:1(11Z))	HMDB09479	C00350		747.5203	1.403	AQ_pos	TRUE	TRUE	R02055,R02057,R04864
PE(20:3(8Z,11Z,14Z)/22:5(4Z,7Z,10Z,13Z,16Z))	HMDB09373	C00350		797.5332	3.8940022	AQ_pos	TRUE	TRUE	R02055,R02057,R04864
PE(16:1(9Z)/18:1(11Z))	HMDB08959	C00350		715.5123	1.6230007	AQ_pos	TRUE	TRUE	R02055,R02057,R04864
PE(14:0/22:1(13Z))	HMDB08842	C00350		745.5643	2.7149973	AQ_pos	TRUE	TRUE	R02055,R02057,R04864
PE(20:3(5Z,8Z,11Z)/20:3(8Z,11Z,14Z))	HMDB09332	C00350		791.5439	1.6279999	AQ_pos	TRUE	TRUE	R02055,R02057,R04864
PE(18:4(6Z,9Z,12Z,15Z)/20:1(11Z))	HMDB09197	C00350		765.5297	1.4859995	AQ_pos	TRUE	TRUE	R02055,R02057,R04864
PE(14:0/16:0)	HMDB08824	C00350		663.4815	1.5989991	AQ_pos	TRUE	TRUE	R02055,R02057,R04864
PE(18:1(11Z)/18:2(9Z,12Z))	HMDB09027	C00350		741.5286	1.6480001	AQ_pos	TRUE	TRUE	R02055,R02057,R04864
PE(22:6(4Z,7Z,10Z,13Z,16Z,19Z)/P-18:1(11Z))	HMDB09710	C00350		773.5347	1.435999	AQ_pos	TRUE	TRUE	R02055,R02057,R04864
PE(22:5(4Z,7Z,10Z,13Z,16Z)/P-18:1(9Z))	HMDB09645	C00350		775.5499	1.761999	AQ_pos	TRUE	TRUE	R02055,R02057,R04864
PE(16:1(9Z)/22:0) nullnullnull2.791	HMDB08973	C00350		773.5929	2.791	AQ_pos	TRUE	TRUE	R02055,R02057,R04864
PE(22:2(13Z,16Z)/22:6(4Z,7Z,10Z,13Z,16Z,19Z))	HMDB09573	C00350		825.5629	3.889005	AQ_pos	TRUE	TRUE	R02055,R02057,R04864
PE(15:0/18:0) nullnullnull0.78099906	HMDB08892	C00350		687.5223	0.78099906	AQ_pos	TRUE	TRUE	R02055,R02057,R04864
PE(16:1(9Z)/P-18:1(11Z))	HMDB08984	C00350		699.5226	1.7339993	AQ_pos	TRUE	TRUE	R02055,R02057,R04864
PE(20:3(8Z,11Z,14Z)/22:5(4Z,7Z,10Z,13Z,16Z)) nullnullnull3.8710015	HMDB09373	C00350		797.5328	3.8710015	AQ_pos	TRUE	TRUE	R02055,R02057,R04864
PE(16:1(9Z)/24:1(15Z))	HMDB08981	C00350		799.6073	2.8009977	AQ_pos	TRUE	TRUE	R02055,R02057,R04864
PE(18:3(6Z,9Z,12Z)/P-18:0)	HMDB09148	C00350		725.5374	1.7380009	AQ_pos	TRUE	TRUE	R02055,R02057,R04864
PE(22:5(7Z,10Z,13Z,16Z,19Z)/22:6(4Z,7Z,10Z,13Z,16Z,19Z)) nullnullnull2.712002	HMDB09672	C00350		819.5163	2.712002	AQ_pos	TRUE	TRUE	R02055,R02057,R04864
PE(22:2(13Z,16Z)/22:6(4Z,7Z,10Z,13Z,16Z,19Z)) 3.8940022	HMDB09573	C00350		825.5627	3.8940022	AQ_pos	TRUE	TRUE	R02055,R02057,R04864
PE(15:0/18:1(9Z))	HMDB08894	C00350		703.5155	2.681	AQ_pos	TRUE	TRUE	R02055,R02057,R04864
PE(18:3(6Z,9Z,12Z)/P-18:0) nullnullnull1.7389989	HMDB09148	C00350		725.5363	1.7389989	AQ_pos	TRUE	TRUE	R02055,R02057,R04864
PE(22:2(13Z,16Z)/22:6(4Z,7Z,10Z,13Z,16Z,19Z)) 3.889005	HMDB09573	C00350		825.5621	3.889005	AQ_pos	TRUE	TRUE	R02055,R02057,R04864
PE(16:0/18:0)	HMDB08925	C00350		719.5498	2.727002	AQ_pos	TRUE	TRUE	R02055,R02057,R04864
PE(20:3(8Z,11Z,14Z)/22:5(4Z,7Z,10Z,13Z,16Z)) nullnullnull3.582999	HMDB09373	C00350		797.5345	3.582999	AQ_pos	TRUE	TRUE	R02055,R02057,R04864
PE(22:4(7Z,10Z,13Z,16Z)/22:5(7Z,10Z,13Z,16Z,19Z))	HMDB09604	C00350		823.5498	3.575001	AQ_pos	TRUE	TRUE	R02055,R02057,R04864
PE(20:4(5Z,8Z,11Z,14Z)/22:5(7Z,10Z,13Z,16Z,19Z))	HMDB09407	C00350		795.5039	2.6909978	AQ_pos	TRUE	TRUE	R02055,R02057,R04864
PE(18:3(6Z,9Z,12Z)/22:6(4Z,7Z,10Z,13Z,16Z,19Z))	HMDB09144	C00350		650.5182	6.5399985	Lipid_neg	TRUE	TRUE	R02055,R02057,R04864
PE(20:5(5Z,8Z,11Z,14Z,17Z)/22:5(4Z,7Z,10Z,13Z,16Z))	HMDB09472	C00350		741.5111	5.347998	Lipid_neg	TRUE	TRUE	R02055,R02057,R04864
PE(20:5(5Z,8Z,11Z,14Z,17Z)/22:5(4Z,7Z,10Z,13Z,16Z)) nullnullnull2.4360015	HMDB09472	C00350		445.3388	2.4360015	Lipid_neg	TRUE	TRUE	R02055,R02057,R04864
PE(20:4(5Z,8Z,11Z,14Z)/22:5(7Z,10Z,13Z,16Z,19Z))	HMDB09407	C00350		799.5964	7.5009966	Lipid_neg	TRUE	TRUE	R02055,R02057,R04864
PE(16:0/18:1(9Z))	HMDB08927	C00350		474.2172	3.644002	Lipid_neg	TRUE	TRUE	R02055,R02057,R04864
PE(20:3(8Z,11Z,14Z)/20:4(8Z,11Z,14Z,17Z))	HMDB09367	C00350		794.4851	4.0249963	Lipid_neg	TRUE	TRUE	R02055,R02057,R04864
PE(18:4(6Z,9Z,12Z,15Z)/20:1(11Z))	HMDB09197	C00350		614.5116	7.1909995	Lipid_neg	TRUE	TRUE	R02055,R02057,R04864
PE(18:4(6Z,9Z,12Z,15Z)/20:1(11Z)) nullnullnull5.9490004	HMDB09197	C00350		1465.0859	5.9490004	Lipid_neg	TRUE	TRUE	R02055,R02057,R04864
PE(16:1(9Z)/20:1(11Z))	HMDB08966	C00350		1172.645	1.9360007	Lipid_neg	TRUE	TRUE	R02055,R02057,R04864
PE(20:1(11Z)/22:6(4Z,7Z,10Z,13Z,16Z,19Z))	HMDB09276	C00350		745.3001	1.8539999	Lipid_neg	TRUE	TRUE	R02055,R02057,R04864
PE(22:5(7Z,10Z,13Z,16Z,19Z)/22:6(4Z,7Z,10Z,13Z,16Z,19Z))	HMDB09672	C00350		597.8383	10.986008	Lipid_neg	TRUE	TRUE	R02055,R02057,R04864
PE(14:0/16:0)	HMDB08824	C00350		745.2988	1.9519999	Lipid_neg	TRUE	TRUE	R02055,R02057,R04864
PE(14:0/16:0) nullnullnull4.8479986	HMDB08824	C00350		312.3017	4.8479986	Lipid_neg	TRUE	TRUE	R02055,R02057,R04864
PE(18:2(9Z,12Z)/18:2(9Z,12Z)) nullnullnull1.5609998	HMDB09093	C00350		533.9331	1.5609998	Lipid_neg	TRUE	TRUE	R02055,R02057,R04864
PE(14:0/22:1(13Z))	HMDB08842	C00350		256.8311	0.40999988	Lipid_neg	TRUE	TRUE	R02055,R02057,R04864
PE(18:4(6Z,9Z,12Z,15Z)/20:2(11Z,14Z))	HMDB09198	C00350		482.3568	2.1040027	Lipid_neg	TRUE	TRUE	R02055,R02057,R04864
PE(18:4(6Z,9Z,12Z,15Z)/20:2(11Z,14Z)) nullnullnull1.8190001	HMDB09198	C00350		462.1681	1.8190001	Lipid_neg	TRUE	TRUE	R02055,R02057,R04864
PE(18:4(6Z,9Z,12Z,15Z)/P-18:1(11Z))	HMDB09215	C00350		261.9943	0.3479997	Lipid_neg	TRUE	TRUE	R02055,R02057,R04864
PE(18:4(6Z,9Z,12Z,15Z)/P-18:1(11Z)) nullnullnull0.35700008	HMDB09215	C00350		241.9365	0.35700008	Lipid_neg	TRUE	TRUE	R02055,R02057,R04864
PE(20:3(8Z,11Z,14Z)/20:4(8Z,11Z,14Z,17Z)) nullnullnull6.5640025	HMDB09367	C00350		612.4261	6.5640025	Lipid_neg	TRUE	TRUE	R02055,R02057,R04864
PE(20:3(8Z,11Z,14Z)/20:4(8Z,11Z,14Z,17Z)) nullnullnull0.35899982	HMDB09367	C00350		349.965	0.35899982	Lipid_neg	TRUE	TRUE	R02055,R02057,R04864
PE(18:2(9Z,12Z)/18:2(9Z,12Z)) nullnullnull1.6660002	HMDB09093	C00350		272.2348	1.6660002	Lipid_neg	TRUE	TRUE	R02055,R02057,R04864
PE(16:1(9Z)/18:1(11Z))	HMDB08959	C00350		603.7942	11.007006	Lipid_neg	TRUE	TRUE	R02055,R02057,R04864
PE(18:4(6Z,9Z,12Z,15Z)/20:1(11Z)) nullnullnull3.0850012	HMDB09197	C00350		398.2435	3.0850012	Lipid_neg	TRUE	TRUE	R02055,R02057,R04864
PE(20:5(5Z,8Z,11Z,14Z,17Z)/P-18:1(11Z)) nullnullnull1.5059985	HMDB09479	C00350		531.992	1.5059985	Lipid_neg	TRUE	TRUE	R02055,R02057,R04864
PE(18:1(11Z)/18:2(9Z,12Z))	HMDB09027	C00350		640.2884	1.5540007	Lipid_neg	TRUE	TRUE	R02055,R02057,R04864
PE(18:1(11Z)/18:2(9Z,12Z)) nullnullnull3.2349975	HMDB09027	C00350		738.4219	3.2349975	Lipid_neg	TRUE	TRUE	R02055,R02057,R04864
PE(22:6(4Z,7Z,10Z,13Z,16Z,19Z)/P-18:1(11Z))	HMDB09710	C00350		1017.5503	5.9890065	Lipid_neg	TRUE	TRUE	R02055,R02057,R04864
PE(18:4(6Z,9Z,12Z,15Z)/20:1(11Z)) nullnullnull3.368	HMDB09197	C00350		342.2118	3.368	Lipid_neg	TRUE	TRUE	R02055,R02057,R04864
PE(18:4(6Z,9Z,12Z,15Z)/20:1(11Z)) nullnullnull2.8489993	HMDB09197	C00350		484.202	2.8489993	Lipid_neg	TRUE	TRUE	R02055,R02057,R04864
PE(20:4(8Z,11Z,14Z,17Z)/P-18:1(11Z))	HMDB09446	C00350		691.7654	10.973008	Lipid_neg	TRUE	TRUE	R02055,R02057,R04864
PE(18:3(9Z,12Z,15Z)/P-18:1(11Z))	HMDB09182	C00350		667.8328	10.987991	Lipid_neg	TRUE	TRUE	R02055,R02057,R04864
PE(20:2(11Z,14Z)/22:4(7Z,10Z,13Z,16Z))	HMDB09306	C00350		1288.6849	3.9769979	Lipid_neg	TRUE	TRUE	R02055,R02057,R04864
PE(18:3(9Z,12Z,15Z)/20:1(11Z))	HMDB09164	C00350		651.8722	10.9819975	Lipid_neg	TRUE	TRUE	R02055,R02057,R04864
PE(20:2(11Z,14Z)/22:4(7Z,10Z,13Z,16Z)) nullnullnull10.992002	HMDB09306	C00350		627.7801	10.992002	Lipid_neg	TRUE	TRUE	R02055,R02057,R04864
PE(20:4(8Z,11Z,14Z,17Z)/P-18:1(11Z)) nullnullnull1.1480008	HMDB09446	C00350		442.16	1.1480008	Lipid_neg	TRUE	TRUE	R02055,R02057,R04864
PE(16:1(9Z)/P-18:1(11Z))	HMDB08984	C00350		309.9239	0.35799998	Lipid_neg	TRUE	TRUE	R02055,R02057,R04864
PE(18:1(11Z)/18:2(9Z,12Z)) nullnullnull3.7330015	HMDB09027	C00350		1245.0052	3.7330015	Lipid_neg	TRUE	TRUE	R02055,R02057,R04864
PE(22:5(4Z,7Z,10Z,13Z,16Z)/P-18:1(9Z))	HMDB09645	C00350		611.807	10.994996	Lipid_neg	TRUE	TRUE	R02055,R02057,R04864
PE(14:0/22:1(13Z)) nullnullnull2.7830012	HMDB08842	C00350		512.4059	2.7830012	Lipid_neg	TRUE	TRUE	R02055,R02057,R04864
PE(18:3(6Z,9Z,12Z)/P-18:0)	HMDB09148	C00350		357.8556	0.35099995	Lipid_neg	TRUE	TRUE	R02055,R02057,R04864
PE(16:1(9Z)/22:0)	HMDB08973	C00350		510.2202	3.0870025	Lipid_neg	TRUE	TRUE	R02055,R02057,R04864
PE(18:3(9Z,12Z,15Z)/P-18:1(11Z)) nullnullnull1.5429994	HMDB09182	C00350		466.1473	1.5429994	Lipid_neg	TRUE	TRUE	R02055,R02057,R04864
PE(20:4(8Z,11Z,14Z,17Z)/P-18:1(11Z)) nullnullnull10.966001	HMDB09446	C00350		955.742	10.966001	Lipid_neg	TRUE	TRUE	R02055,R02057,R04864
PE(18:3(6Z,9Z,12Z)/P-18:0) nullnullnull2.2460012	HMDB09148	C00350		436.185	2.2460012	Lipid_neg	TRUE	TRUE	R02055,R02057,R04864
PE(16:1(9Z)/P-18:1(11Z)) nullnullnull8.073994	HMDB08984	C00350		695.641	8.073994	Lipid_neg	TRUE	TRUE	R02055,R02057,R04864
PE(16:1(9Z)/20:1(11Z)) nullnullnull7.5360065	HMDB08966	C00350		638.5951	7.5360065	Lipid_neg	TRUE	TRUE	R02055,R02057,R04864
PE(20:3(8Z,11Z,14Z)/P-18:1(11Z))	HMDB09380	C00350		856.6598	6.5669985	Lipid_neg	TRUE	TRUE	R02055,R02057,R04864
PE(20:3(8Z,11Z,14Z)/24:0)	HMDB09376	C00350		553.3332	1.783998	Lipid_neg	TRUE	TRUE	R02055,R02057,R04864
PE(22:4(7Z,10Z,13Z,16Z)/P-18:1(9Z)) nullnullnull1.9040017	HMDB09612	C00350		525.332	1.9040017	Lipid_neg	TRUE	TRUE	R02055,R02057,R04864
PE(22:4(7Z,10Z,13Z,16Z)/P-18:0)	HMDB09610	C00350		949.5976	6.408997	Lipid_neg	TRUE	TRUE	R02055,R02057,R04864
PE(20:1(11Z)/P-18:1(9Z))	HMDB09282	C00350		1020.5142	4.221001	Lipid_neg	TRUE	TRUE	R02055,R02057,R04864
PE(22:0/22:1(13Z))	HMDB09502	C00350		636.5266	5.4760056	Lipid_neg	TRUE	TRUE	R02055,R02057,R04864
Uric acid	HMDB00289	C00366		168.028	0.9830011	AQ_neg	TRUE	TRUE	R02103,R02107
Uric acid null 0.72200006	HMDB00289	C00366		168.028	0.72200006	AQ_neg	TRUE	TRUE	R02103,R02107
Uric acid	HMDB00289	C00366		168.0287	0.93000025	AQ_pos	TRUE	TRUE	R02103,R02107
Cytosine	HMDB00630	C00380		111.0431	0.8840003	AQ_pos	FALSE	TRUE	R02137,R02296
Cytosine nullnullnull1.3180007	HMDB00630	C00380		111.0427	1.3180007	AQ_pos	FALSE	TRUE	R02137,R02296
Cytosine nullnullnull1.2929994	HMDB00630	C00380		111.0425	1.2929994	AQ_pos	FALSE	TRUE	R02137,R02296
Cytosine 0.42699966	HMDB00630	C00380		111.0433	0.42699966	AQ_pos	FALSE	TRUE	R02137,R02296
Cytosine 0.72999984	HMDB00630	C00380		111.0437	0.72999984	AQ_pos	FALSE	TRUE	R02137,R02296
Cytosine 0.5200004	HMDB00630	C00380		93.0333	0.5200004	AQ_pos	FALSE	TRUE	R02137,R02296
PA(8:0/8:0)		C00416	LMGP10010021	424.2251	0.4679997	AQ_neg	TRUE	TRUE	R01310,R02051,R02240,R06623,R09381
PA(P-18:0/12:0)		C00416	LMGP10030028	2350.7256	6.218996	Lipid_pos	TRUE	TRUE	R01310,R02051,R02240,R06623,R09381
PA(14:0/13:0)		C00416	LMGP10010091	811.6845	7.617996	Lipid_pos	TRUE	TRUE	R01310,R02051,R02240,R06623,R09381
PA(15:1(9Z)/0:0)		C00416	LMGP10050021	517.3133	1.9250019	Lipid_pos	TRUE	TRUE	R01310,R02051,R02240,R06623,R09381
PA(20:3(8Z,11Z,14Z)/15:0)		C00416	LMGP10010591	1587.1184	5.8309956	Lipid_pos	TRUE	TRUE	R01310,R02051,R02240,R06623,R09381
PA(15:0/13:0)		C00416	LMGP10010920	821.5216	5.8989935	Lipid_pos	TRUE	TRUE	R01310,R02051,R02240,R06623,R09381
PA(P-20:0/21:0)		C00416	LMGP10030081	3058.2915	6.164001	Lipid_pos	TRUE	TRUE	R01310,R02051,R02240,R06623,R09381
PA(12:0/21:0)		C00416	LMGP10010062	798.669	9.072008	Lipid_pos	TRUE	TRUE	R01310,R02051,R02240,R06623,R09381
PA(16:0/19:1(9Z))		C00416	LMGP10010194	420.3545	3.9079976	Lipid_pos	TRUE	TRUE	R01310,R02051,R02240,R06623,R09381
PA(O-20:0/22:1(11Z))		C00416	LMGP10020067	481.317	2.4609988	Lipid_pos	TRUE	TRUE	R01310,R02051,R02240,R06623,R09381
PA(P-16:0/18:2(9Z,12Z))		C00416	LMGP10030088	332.1456	2.5090017	Lipid_pos	TRUE	TRUE	R01310,R02051,R02240,R06623,R09381
PA(18:0/13:0)		C00416	LMGP10010306	634.4563	1.1500009	AQ_pos	TRUE	TRUE	R01310,R02051,R02240,R06623,R09381
PA(14:0/13:0)		C00416	LMGP10010091	578.3947	0.71400034	AQ_pos	TRUE	TRUE	R01310,R02051,R02240,R06623,R09381
PA(18:0/13:0) nullnullnull0.76800036		C00416	LMGP10010306	634.4557	0.76800036	AQ_pos	TRUE	TRUE	R01310,R02051,R02240,R06623,R09381
PA(19:1(9Z)/12:0)		C00416	LMGP10010478	632.4401	1.153	AQ_pos	TRUE	TRUE	R01310,R02051,R02240,R06623,R09381
PA(19:1(9Z)/12:0) nullnullnull0.9069999		C00416	LMGP10010478	632.44	0.9069999	AQ_pos	TRUE	TRUE	R01310,R02051,R02240,R06623,R09381
PA(20:4(5Z,8Z,11Z,14Z)/0:0)		C00416	LMGP10050013	458.245	3.3489993	AQ_pos	TRUE	TRUE	R01310,R02051,R02240,R06623,R09381
PA(13:0/12:0)		C00416	LMGP10010066	550.3642	0.75	AQ_pos	TRUE	TRUE	R01310,R02051,R02240,R06623,R09381
PA(14:0/13:0) nullnullnull1.1539994		C00416	LMGP10010091	578.3911	1.1539994	AQ_pos	TRUE	TRUE	R01310,R02051,R02240,R06623,R09381
PA(13:0/0:0)		C00416	LMGP10050001	368.1976	0.56999975	AQ_pos	TRUE	TRUE	R01310,R02051,R02240,R06623,R09381
PA(15:0/14:0)		C00416	LMGP10010138	606.428	1.153	AQ_pos	TRUE	TRUE	R01310,R02051,R02240,R06623,R09381
PA(22:6(4Z,7Z,10Z,13Z,16Z,19Z)/0:0)		C00416	LMGP10050019	482.244	3.3169985	AQ_pos	TRUE	TRUE	R01310,R02051,R02240,R06623,R09381
PA(15:0/14:0) nullnullnull0.74700075		C00416	LMGP10010138	606.4286	0.74700075	AQ_pos	TRUE	TRUE	R01310,R02051,R02240,R06623,R09381
PA(18:0/13:0) nullnullnull0.9530003		C00416	LMGP10010306	634.4564	0.9530003	AQ_pos	TRUE	TRUE	R01310,R02051,R02240,R06623,R09381
PA(13:0/12:0) nullnullnull1.1569993		C00416	LMGP10010066	550.3628	1.1569993	AQ_pos	TRUE	TRUE	R01310,R02051,R02240,R06623,R09381
PA(22:4(7Z,10Z,13Z,16Z)/0:0)		C00416	LMGP10050020	486.2717	3.2650018	AQ_pos	TRUE	TRUE	R01310,R02051,R02240,R06623,R09381
PA(22:6(4Z,7Z,10Z,13Z,16Z,19Z)/22:2(13Z,16Z))		C00416	LMGP10010843	800.537	3.0599983	AQ_pos	TRUE	TRUE	R01310,R02051,R02240,R06623,R09381
PA(22:6(4Z,7Z,10Z,13Z,16Z,19Z)/22:6(4Z,7Z,10Z,13Z,16Z,19Z))		C00416	LMGP10010041	774.4838	3.2769983	AQ_pos	TRUE	TRUE	R01310,R02051,R02240,R06623,R09381
PA(13:0/12:0) nullnullnull0.75		C00416	LMGP10010066	550.3642	0.75	AQ_pos	TRUE	TRUE	R01310,R02051,R02240,R06623,R09381
PA(20:5(5Z,8Z,11Z,14Z,17Z)/0:0)		C00416	LMGP10050033	456.2264	3.6799955	AQ_pos	TRUE	TRUE	R01310,R02051,R02240,R06623,R09381
PA(20:4(5Z,8Z,11Z,14Z)/0:0)		C00416	LMGP10050013	746.6246	3.2339993	Lipid_neg	TRUE	TRUE	R01310,R02051,R02240,R06623,R09381
PA(20:4(5Z,8Z,11Z,14Z)/0:0) nullnullnull2.6170015		C00416	LMGP10050013	555.3892	2.6170015	Lipid_neg	TRUE	TRUE	R01310,R02051,R02240,R06623,R09381
PA(P-16:0/17:2(9Z,12Z))		C00416	LMGP10030011	705.343	2.3679974	Lipid_neg	TRUE	TRUE	R01310,R02051,R02240,R06623,R09381
PA(13:0/0:0)		C00416	LMGP10050001	699.5609	5.489006	Lipid_neg	TRUE	TRUE	R01310,R02051,R02240,R06623,R09381
PA(O-16:0/12:0)		C00416	LMGP10020002	619.514	6.507997	Lipid_neg	TRUE	TRUE	R01310,R02051,R02240,R06623,R09381
PA(P-20:0/22:2(13Z,16Z))		C00416	LMGP10030084	845.572	6.183003	Lipid_neg	TRUE	TRUE	R01310,R02051,R02240,R06623,R09381
PA(P-16:0/20:5(5Z,8Z,11Z,14Z,17Z))		C00416	LMGP10030022	1156.6866	2.0019991	Lipid_neg	TRUE	TRUE	R01310,R02051,R02240,R06623,R09381
PA(P-18:0/14:1(9Z))		C00416	LMGP10030031	409.3182	3.233999	Lipid_neg	TRUE	TRUE	R01310,R02051,R02240,R06623,R09381
PA(O-20:0/22:2(13Z,16Z))		C00416	LMGP10020068	701.3113	1.792002	Lipid_neg	TRUE	TRUE	R01310,R02051,R02240,R06623,R09381
PA(P-18:0/14:1(9Z)) nullnullnull7.8109937		C00416	LMGP10030031	707.6397	7.8109937	Lipid_neg	TRUE	TRUE	R01310,R02051,R02240,R06623,R09381
PA(P-18:0/14:0)		C00416	LMGP10030030	320.2286	3.3670018	Lipid_neg	TRUE	TRUE	R01310,R02051,R02240,R06623,R09381
PA(20:3(8Z,11Z,14Z)/14:0) nullnullnull4.813997		C00416	LMGP10010589	938.5204	4.813997	Lipid_neg	TRUE	TRUE	R01310,R02051,R02240,R06623,R09381
PA(P-20:0/22:4(7Z,10Z,13Z,16Z))		C00416	LMGP10030085	665.6286	7.862	Lipid_neg	TRUE	TRUE	R01310,R02051,R02240,R06623,R09381
PA(P-20:0/20:3(8Z,11Z,14Z))		C00416	LMGP10030078	1635.1329	5.565002	Lipid_neg	TRUE	TRUE	R01310,R02051,R02240,R06623,R09381
PA(P-20:0/20:3(8Z,11Z,14Z)) nullnullnull2.1909986		C00416	LMGP10030078	621.3593	2.1909986	Lipid_neg	TRUE	TRUE	R01310,R02051,R02240,R06623,R09381
PA(22:6(4Z,7Z,10Z,13Z,16Z,19Z)/21:0)		C00416	LMGP10010840	998.628	1.9389993	Lipid_neg	TRUE	TRUE	R01310,R02051,R02240,R06623,R09381
PA(22:6(4Z,7Z,10Z,13Z,16Z,19Z)/22:1(11Z))		C00416	LMGP10010842	284.2711	5.4819965	Lipid_neg	TRUE	TRUE	R01310,R02051,R02240,R06623,R09381
PA(22:2(13Z,16Z)/16:1(9Z))		C00416	LMGP10010762	314.1979	3.2339993	Lipid_neg	TRUE	TRUE	R01310,R02051,R02240,R06623,R09381
PA(P-20:0/22:4(7Z,10Z,13Z,16Z)) nullnullnull2.033001		C00416	LMGP10030085	268.1647	2.033001	Lipid_neg	TRUE	TRUE	R01310,R02051,R02240,R06623,R09381
PA(O-20:0/22:4(7Z,10Z,13Z,16Z))		C00416	LMGP10020069	410.2977	2.2259989	Lipid_neg	TRUE	TRUE	R01310,R02051,R02240,R06623,R09381
PA(22:2(13Z,16Z)/17:1(9Z))		C00416	LMGP10010764	854.5026	3.9039996	Lipid_neg	TRUE	TRUE	R01310,R02051,R02240,R06623,R09381
PA(22:2(13Z,16Z)/17:1(9Z)) nullnullnull2.0590012		C00416	LMGP10010764	1000.6462	2.0590012	Lipid_neg	TRUE	TRUE	R01310,R02051,R02240,R06623,R09381
PA(22:4(7Z,10Z,13Z,16Z)/22:2(13Z,16Z))		C00416	LMGP10010814	625.5622	7.033997	Lipid_neg	TRUE	TRUE	R01310,R02051,R02240,R06623,R09381
PA(21:0/20:4(5Z,8Z,11Z,14Z))		C00416	LMGP10010695	1138.7108	2.0130002	Lipid_neg	TRUE	TRUE	R01310,R02051,R02240,R06623,R09381
PA(22:4(7Z,10Z,13Z,16Z)/22:2(13Z,16Z)) nullnullnull2.029999		C00416	LMGP10010814	380.2557	2.029999	Lipid_neg	TRUE	TRUE	R01310,R02051,R02240,R06623,R09381
PA(21:0/20:4(5Z,8Z,11Z,14Z)) nullnullnull3.7420022		C00416	LMGP10010695	698.476	3.7420022	Lipid_neg	TRUE	TRUE	R01310,R02051,R02240,R06623,R09381
PA(22:4(7Z,10Z,13Z,16Z)/22:2(13Z,16Z)) nullnullnull10.994007		C00416	LMGP10010814	539.814	10.994007	Lipid_neg	TRUE	TRUE	R01310,R02051,R02240,R06623,R09381
PA(22:2(13Z,16Z)/22:1(11Z))		C00416	LMGP10010782	1655.132	5.908997	Lipid_neg	TRUE	TRUE	R01310,R02051,R02240,R06623,R09381
PA(P-20:0/20:3(8Z,11Z,14Z)) nullnullnull2.25		C00416	LMGP10030078	705.3435	2.25	Lipid_neg	TRUE	TRUE	R01310,R02051,R02240,R06623,R09381
Mevalonic acid	HMDB00227	C00418		148.0732	1.1309987	AQ_neg	FALSE	FALSE
Mevalonic acid null 1.3310004	HMDB00227	C00418		148.0731	1.3310004	AQ_neg	FALSE	FALSE
TG(15:1(9Z)/15:1(9Z)/22:6(4Z,7Z,10Z,13Z,16Z,19Z))[iso3]		C00422	LMGL03012953	846.6766	3.171998	AQ_neg	TRUE	FALSE	R01350
TG(12:0/14:1(9Z)/18:4(6Z,9Z,12Z,15Z))[iso6]		C00422	LMGL03013250	756.4747	4.6719975	Lipid_pos	TRUE	FALSE	R01350
TG(14:1(9Z)/14:0/18:4(6Z,9Z,12Z,15Z))	HMDB47741	C00422		477.3188	1.9340011	Lipid_pos	TRUE	FALSE	R01350
TG(14:1(9Z)/20:5(5Z,8Z,11Z,14Z,17Z)/16:1(9Z))	HMDB48323	C00422		883.5665	6.1220045	Lipid_pos	TRUE	FALSE	R01350
TG(18:3(9Z,12Z,15Z)/16:1(9Z)/22:6(4Z,7Z,10Z,13Z,16Z,19Z))	HMDB55209	C00422		899.5587	6.0499935	Lipid_pos	TRUE	FALSE	R01350
TG(18:3(9Z,12Z,15Z)/16:1(9Z)/22:6(4Z,7Z,10Z,13Z,16Z,19Z)) 1.9550016	HMDB55209	C00422		598.4316	1.9550016	Lipid_pos	TRUE	FALSE	R01350
TG(18:1(9Z)/18:4(6Z,9Z,12Z,15Z)/18:4(6Z,9Z,12Z,15Z))	HMDB50195	C00422		542.3933	3.395997	Lipid_pos	TRUE	FALSE	R01350
TG(20:3(5Z,8Z,11Z)/18:3(9Z,12Z,15Z)/20:5(5Z,8Z,11Z,14Z,17Z))	HMDB51297	C00422		864.7174	9.286991	Lipid_pos	TRUE	FALSE	R01350
TG(14:1(9Z)/17:2(9Z,12Z)/17:2(9Z,12Z))[iso3]		C00422	LMGL03012848	886.5551	4.619997	Lipid_pos	TRUE	FALSE	R01350
TG(14:1(9Z)/18:4(6Z,9Z,12Z,15Z)/18:1(11Z))	HMDB48278	C00422		372.2056	2.7149973	Lipid_pos	TRUE	FALSE	R01350
TG(16:0/18:4(6Z,9Z,12Z,15Z)/18:3(6Z,9Z,12Z))	HMDB44515	C00422		614.4555	3.2569995	Lipid_pos	TRUE	FALSE	R01350
TG(20:3(5Z,8Z,11Z)/18:3(9Z,12Z,15Z)/20:5(5Z,8Z,11Z,14Z,17Z)) 5.8020015	HMDB51297	C00422		847.5304	5.8020015	Lipid_pos	TRUE	FALSE	R01350
TG(18:1(11Z)/18:4(6Z,9Z,12Z,15Z)/18:3(6Z,9Z,12Z))	HMDB49583	C00422		624.4455	2.0189984	Lipid_pos	TRUE	FALSE	R01350
TG(18:3(6Z,9Z,12Z)/18:4(6Z,9Z,12Z,15Z)/20:2(11Z,14Z))[iso6]		C00422	LMGL03016376	517.3164	1.633	Lipid_pos	TRUE	FALSE	R01350
TG(18:3(6Z,9Z,12Z)/18:4(6Z,9Z,12Z,15Z)/20:2(11Z,14Z))[iso6] 3.6579978		C00422	LMGL03016376	408.2297	3.6579978	Lipid_pos	TRUE	FALSE	R01350
TG(14:1(9Z)/16:0/18:3(6Z,9Z,12Z))[iso6]		C00422	LMGL03014634	912.5239	5.533997	Lipid_pos	TRUE	FALSE	R01350
TG(14:0/18:3(9Z,12Z,15Z)/14:0)	HMDB42751	C00422		537.4114	3.335	Lipid_pos	TRUE	FALSE	R01350
TG(15:0/17:2(9Z,12Z)/18:3(6Z,9Z,12Z))[iso6]		C00422	LMGL03015106	535.3634	2.220997	Lipid_pos	TRUE	FALSE	R01350
TG(16:0/22:5(4Z,7Z,10Z,13Z,16Z)/14:1(9Z))	HMDB44450	C00422		574.4576	3.1489983	Lipid_pos	TRUE	FALSE	R01350
TG(18:0/18:4(6Z,9Z,12Z,15Z)/18:3(9Z,12Z,15Z))	HMDB45336	C00422		629.6065	7.737	Lipid_pos	TRUE	FALSE	R01350
TG(18:2(9Z,12Z)/18:4(6Z,9Z,12Z,15Z)/18:2(9Z,12Z))	HMDB52756	C00422		2069.2742	1.9199984	Lipid_pos	TRUE	FALSE	R01350
TG(18:4(6Z,9Z,12Z,15Z)/20:1(11Z)/20:4(8Z,11Z,14Z,17Z))	HMDB55424	C00422		488.3468	3.2669985	Lipid_pos	TRUE	FALSE	R01350
TG(18:2(9Z,12Z)/18:4(6Z,9Z,12Z,15Z)/18:2(9Z,12Z)) 5.788	HMDB52756	C00422		790.0465	5.788	Lipid_pos	TRUE	FALSE	R01350
TG(16:1(9Z)/16:0/18:3(9Z,12Z,15Z))[iso6]	HMDB10424	C00422		378.274	3.306	Lipid_pos	TRUE	FALSE	R01350
TG(14:1(9Z)/18:1(9Z)/16:1(9Z))	HMDB47955	C00422		896.7232	9.911991	Lipid_pos	TRUE	FALSE	R01350
TG(16:1(9Z)/18:1(9Z)/20:4(5Z,8Z,11Z,14Z))[iso6]	HMDB05441	C00422		1046.6326	1.9219983	Lipid_pos	TRUE	FALSE	R01350
TG(16:0/17:2(9Z,12Z)/20:3(8Z,11Z,14Z))[iso6]		C00422	LMGL03010241	920.7109	9.471989	Lipid_pos	TRUE	FALSE	R01350
TG(18:1(11Z)/16:0/20:4(5Z,8Z,11Z,14Z))[iso6]	HMDB10441	C00422		422.2466	4.071998	Lipid_pos	TRUE	FALSE	R01350
TG(18:1(9Z)/16:0/22:5(7Z,10Z,13Z,16Z,19Z))[iso6]	HMDB10454	C00422		691.5231	5.088995	Lipid_pos	TRUE	FALSE	R01350
TG(16:0/16:1(9Z)/18:2(9Z,12Z))[iso6]	HMDB05379	C00422		1607.2723	7.0989995	Lipid_pos	TRUE	FALSE	R01350
TG(16:1(9Z)/18:0/18:2(9Z,12Z))[iso6]	HMDB05425	C00422		737.5874	7.8140073	Lipid_pos	TRUE	FALSE	R01350
TG(14:1(9Z)/18:3(6Z,9Z,12Z)/18:3(6Z,9Z,12Z))	HMDB48101	C00422		840.6132	2.6080015	AQ_pos	TRUE	FALSE	R01350
TG(17:1(9Z)/18:4(6Z,9Z,12Z,15Z)/20:5(5Z,8Z,11Z,14Z,17Z))[iso6]		C00422	LMGL03016024	993.6003	6.9439926	Lipid_neg	TRUE	FALSE	R01350
TG(17:2(9Z,12Z)/18:1(9Z)/20:4(5Z,8Z,11Z,14Z))[iso6]		C00422	LMGL03010556	737.8322	10.966001	Lipid_neg	TRUE	FALSE	R01350
TG(18:4(6Z,9Z,12Z,15Z)/20:1(11Z)/20:2(11Z,14Z))[iso6]		C00422	LMGL03016596	628.392	3.011997	Lipid_neg	TRUE	FALSE	R01350
TG(19:0/20:4(5Z,8Z,11Z,14Z)/20:5(5Z,8Z,11Z,14Z,17Z))[iso6]		C00422	LMGL03011550	581.324	1.8840016	Lipid_neg	TRUE	FALSE	R01350
TG(17:1(9Z)/18:2(9Z,12Z)/20:1(11Z))[iso6]		C00422	LMGL03010386	1082.7024	2.3489993	Lipid_neg	TRUE	FALSE	R01350
TG(15:1(9Z)/18:4(6Z,9Z,12Z,15Z)/18:4(6Z,9Z,12Z,15Z))[iso3]		C00422	LMGL03012964	952.5259	4.2189965	Lipid_neg	TRUE	FALSE	R01350
TG(14:1(9Z)/18:3(9Z,12Z,15Z)/18:4(6Z,9Z,12Z,15Z))[iso6]		C00422	LMGL03014825	1060.6176	6.572002	Lipid_neg	TRUE	FALSE	R01350
TG(18:1(9Z)/18:4(6Z,9Z,12Z,15Z)/18:4(6Z,9Z,12Z,15Z))	HMDB50195	C00422		458.244	1.8970019	Lipid_neg	TRUE	FALSE	R01350
5-Aminopentanoic acid	HMDB03355	C00431		113.0842	0.5009997	Lipid_pos	FALSE	FALSE
5-Aminopentanoic acid	HMDB03355	C00431		117.0788	3.6950045	AQ_pos	FALSE	FALSE
5-Aminopentanoic acid nullnullnull4.069	HMDB03355	C00431		117.0789	4.069	AQ_pos	FALSE	FALSE
5-Aminopentanoic acid nullnullnull3.186002	HMDB03355	C00431		117.0788	3.186002	AQ_pos	FALSE	FALSE
5-Aminopentanoic acid nullnullnull4.058004	HMDB03355	C00431		117.079	4.058004	AQ_pos	FALSE	FALSE
Formiminoglutamic acid	HMDB00854	C00439		174.0643	1.2239991	AQ_pos	TRUE	TRUE	R02287,R02288
Formiminoglutamic acid nullnullnull1.2239991	HMDB00854	C00439		174.064	1.2239991	AQ_pos	TRUE	TRUE	R02287,R02288
5,10-Methenyltetrahydrofolic acid	HMDB01354	C00445		294.1884	3.268003	Lipid_pos	TRUE	TRUE	R01218,R01220,R02300,R02301,R02302
Saccharopine	HMDB00279	C00449		276.1318	1.8059999	AQ_pos	FALSE	FALSE
Deoxyuridine triphosphate	HMDB01191	C00460		467.9718	3.545002	AQ_pos	TRUE	TRUE	R02325,R02331
Indole	HMDB00738	C00463		117.0575	0.43399942	AQ_neg	FALSE	TRUE	R00673,R02340
Indole	HMDB00738	C00463		117.0582	2.0449984	AQ_pos	FALSE	TRUE	R00673,R02340
Indole nullnullnull2.4889987	HMDB00738	C00463		117.058	2.4889987	AQ_pos	FALSE	TRUE	R00673,R02340
Indole nullnullnull2.4929974	HMDB00738	C00463		117.0576	2.4929974	AQ_pos	FALSE	TRUE	R00673,R02340
Vitamin A	HMDB00305	C00473		793.5598	5.459005	Lipid_pos	TRUE	TRUE	R02368,R07163
Cytidine	HMDB00089	C00475		243.0858	6.987	AQ_neg	TRUE	TRUE	R00511
Cytidine	HMDB00089	C00475		225.0765	6.994	AQ_pos	TRUE	TRUE	R00511
Cytidine nullnullnull0.8619996	HMDB00089	C00475		243.084	0.8619996	AQ_pos	TRUE	TRUE	R00511
Cytidine	HMDB00089	C00475		805.5821	6.105998	Lipid_neg	TRUE	TRUE	R00511
Bilirubin	HMDB00054	C00486		584.2598	1.6190019	AQ_neg	FALSE	FALSE
Bilirubin nullnullnull 0.37400025	HMDB00054	C00486		584.2621	0.37400025	AQ_neg	FALSE	FALSE
Bilirubin	HMDB00054	C00486		594.4889	3.7659988	Lipid_pos	FALSE	FALSE
Bilirubin	HMDB00054	C00486		584.2642	1.6799989	AQ_pos	FALSE	FALSE
Bilirubin nullnullnull1.6820006	HMDB00054	C00486		584.2636	1.6820006	AQ_pos	FALSE	FALSE
Bilirubin nullnullnull0.35400006	HMDB00054	C00486		584.2628	0.35400006	AQ_pos	FALSE	FALSE
Bilirubin	HMDB00054	C00486		994.6552	7.1659985	Lipid_neg	FALSE	FALSE
Bilirubin nullnullnull7.6259966	HMDB00054	C00486		1268.6185	7.6259966	Lipid_neg	FALSE	FALSE
L-Cystine	HMDB00192	C00491		240.0239	9.211992	AQ_pos	FALSE	TRUE	R00892
Allantoic acid	HMDB01209	C00499		158.0392	0.44900024	AQ_neg	FALSE	TRUE	R02425
Biliverdin		C00500		582.2454	2.4880028	AQ_neg	TRUE	TRUE	R02391,R02393,R02394,R03683
Biliverdin		C00500		139.9709	10.995986	Lipid_pos	TRUE	TRUE	R02391,R02393,R02394,R03683
Biliverdin		C00500		582.2467	2.425002	AQ_pos	TRUE	TRUE	R02391,R02393,R02394,R03683
Biliverdin nullnullnull1.6809999		C00500		582.2466	1.6809999	AQ_pos	TRUE	TRUE	R02391,R02393,R02394,R03683
Biliverdin nullnullnull0.5779994		C00500		582.2502	0.5779994	AQ_pos	TRUE	TRUE	R02391,R02393,R02394,R03683
Biliverdin nullnullnull0.7369996		C00500		582.2466	0.7369996	AQ_pos	TRUE	TRUE	R02391,R02393,R02394,R03683
Biliverdin nullnullnull0.5779994 :2		C00500		582.2491	0.5779994	AQ_pos	TRUE	TRUE	R02391,R02393,R02394,R03683
Biliverdin nullnullnull1.6779997		C00500		582.2468	1.6779997	AQ_pos	TRUE	TRUE	R02391,R02393,R02394,R03683
Biliverdin nullnullnull2.4340017		C00500		582.2472	2.4340017	AQ_pos	TRUE	TRUE	R02391,R02393,R02394,R03683
Gentamicin	HMDB14936	C00505		314.2125	11.005992	Lipid_pos	FALSE	FALSE
Gentamicin 6.2639995	HMDB14936	C00505		847.5385	6.2639995	Lipid_pos	FALSE	FALSE
L-Cysteate		C00506		169.0054	1.0090005	AQ_pos	FALSE	FALSE
Hyaluronic acid	HMDB02061	C00518		471.1573	2.3890035	AQ_neg	FALSE	FALSE
SM(d18:0/16:1(9Z))	HMDB13464	C00550		762.5884	3.078002	AQ_neg	TRUE	FALSE	R08969
SM(d18:1/24:1(15Z))	HMDB12107	C00550		872.6937	3.1589975	AQ_neg	TRUE	FALSE	R08969
SM(d18:2/24:1)		C00550	LMSP03010080	870.678	3.059998	AQ_neg	TRUE	FALSE	R08969
SM(d18:1/22:1(13Z))	HMDB12104	C00550		844.6636	3.0920007	AQ_neg	TRUE	FALSE	R08969
SM(d18:1/24:1(15Z)) nullnullnull 3.1189995	HMDB12107	C00550		858.6792	3.1189995	AQ_neg	TRUE	FALSE	R08969
SM(d18:0/16:1(9Z)(OH))	HMDB13463	C00550		328.1528	1.8840016	Lipid_pos	TRUE	FALSE	R08969
SM(d18:1/14:0)	HMDB12097	C00550		2417.8179	6.8649945	Lipid_pos	TRUE	FALSE	R08969
SM(d18:0/14:0)	HMDB12085	C00550		716.5766	5.4500055	Lipid_pos	TRUE	FALSE	R08969
SM(d18:2/18:1)		C00550	LMSP03010047	797.6669	7.4149947	Lipid_pos	TRUE	FALSE	R08969
SM(d18:0/16:1(9Z))	HMDB13464	C00550		549.3888	4.005003	Lipid_pos	TRUE	FALSE	R08969
SM(d18:0/16:1(9Z)) 4.6050043	HMDB13464	C00550		492.3425	4.6050043	Lipid_pos	TRUE	FALSE	R08969
SM(d18:0/16:1(9Z)) 3.2100003	HMDB13464	C00550		446.3377	3.2100003	Lipid_pos	TRUE	FALSE	R08969
SM(d18:1/18:1(11Z))	HMDB12100	C00550		1635.1293	5.8469915	Lipid_pos	TRUE	FALSE	R08969
SM(d18:0/16:1(9Z)) 1.4359996	HMDB13464	C00550		465.1605	1.4359996	Lipid_pos	TRUE	FALSE	R08969
SM(d18:1/20:0)	HMDB12102	C00550		974.6302	2.0050013	Lipid_pos	TRUE	FALSE	R08969
SM(d18:2/23:0) 5.196006		C00550	LMSP03010075	1564.1576	5.196006	Lipid_pos	TRUE	FALSE	R08969
SM(d18:1/24:1(15Z))	HMDB12107	C00550		1069.63	1.7810009	Lipid_pos	TRUE	FALSE	R08969
SM(d18:1/22:0)	HMDB12103	C00550		898.7021	8.622005	Lipid_pos	TRUE	FALSE	R08969
SM(d18:0/24:1(15Z))	HMDB12095	C00550		847.7623	9.463993	Lipid_pos	TRUE	FALSE	R08969
SM(d19:1/24:0)		C00550	LMSP03010086	369.3579	2.557003	Lipid_pos	TRUE	FALSE	R08969
SM(d18:0/16:1(9Z))	HMDB13464	C00550		702.5677	3.0599983	AQ_pos	TRUE	FALSE	R08969
SM(d18:1/24:1(15Z))	HMDB12107	C00550		812.6769	3.1679995	AQ_pos	TRUE	FALSE	R08969
SM(d18:2/24:1)		C00550	LMSP03010080	810.6615	3.0509977	AQ_pos	TRUE	FALSE	R08969
SM(d18:1/14:0)	HMDB12097	C00550		674.537	3.076	AQ_pos	TRUE	FALSE	R08969
SM(d18:1/22:1(13Z))	HMDB12104	C00550		784.6456	3.0740023	AQ_pos	TRUE	FALSE	R08969
SM(d18:1/18:1(11Z))	HMDB12100	C00550		728.5828	3.0350027	AQ_pos	TRUE	FALSE	R08969
SM(d18:1/20:0)	HMDB12102	C00550		758.6284	3.0829973	AQ_pos	TRUE	FALSE	R08969
SM(d18:1/22:0)	HMDB12103	C00550		786.6605	3.1740005	AQ_pos	TRUE	FALSE	R08969
SM(d18:2/20:0)		C00550	LMSP03010060	756.6139	3.0370004	AQ_pos	TRUE	FALSE	R08969
SM(d18:2/23:0)		C00550	LMSP03010075	798.6609	3.1099987	AQ_pos	TRUE	FALSE	R08969
SM(d18:0/16:1(9Z)) nullnullnull3.8980017	HMDB13464	C00550		702.5677	3.8980017	AQ_pos	TRUE	FALSE	R08969
SM(d17:1/17:0)		C00550	LMSP03010043	740.5235	3.8810017	AQ_pos	TRUE	FALSE	R08969
SM(d18:2/24:0)		C00550	LMSP03010081	850.6328	3.893003	AQ_pos	TRUE	FALSE	R08969
SM(d18:2/22:1)		C00550	LMSP03010070	782.629	3.024	AQ_pos	TRUE	FALSE	R08969
SM(d18:1/22:0) nullnullnull3.1740005	HMDB12103	C00550		786.662	3.1740005	AQ_pos	TRUE	FALSE	R08969
SM(d19:1/20:0)		C00550	LMSP03010068	772.6432	3.1239963	AQ_pos	TRUE	FALSE	R08969
SM(d17:1/24:1)		C00550	LMSP03010074	836.611	2.6840022	AQ_pos	TRUE	FALSE	R08969
SM(d16:1/18:0)		C00550	LMSP03010042	740.5233	3.8999965	AQ_pos	TRUE	FALSE	R08969
SM(d18:1/24:1(15Z)) nullnullnull3.8940022	HMDB12107	C00550		812.6771	3.8940022	AQ_pos	TRUE	FALSE	R08969
SM(d16:1/18:0) nullnullnull3.2520013		C00550	LMSP03010042	724.5527	3.2520013	AQ_pos	TRUE	FALSE	R08969
SM(d18:2/24:0) nullnullnull3.5820005		C00550	LMSP03010081	834.6609	3.5820005	AQ_pos	TRUE	FALSE	R08969
SM(d17:1/17:0) nullnullnull3.8789985		C00550	LMSP03010043	740.5237	3.8789985	AQ_pos	TRUE	FALSE	R08969
SM(d18:0/20:2(11Z,14Z))	HMDB13465	C00550		754.5958	3.011997	AQ_pos	TRUE	FALSE	R08969
SM(d18:2/24:0) nullnullnull3.8850012		C00550	LMSP03010081	848.6174	3.8850012	AQ_pos	TRUE	FALSE	R08969
SM(d18:2/24:0) nullnullnull3.8859968		C00550	LMSP03010081	850.6338	3.8859968	AQ_pos	TRUE	FALSE	R08969
SM(d18:1/24:1(15Z)) nullnullnull4.091003	HMDB12107	C00550		812.6765	4.091003	AQ_pos	TRUE	FALSE	R08969
SM(d18:1/24:1(15Z)) nullnullnull3.6119998	HMDB12107	C00550		812.6778	3.6119998	AQ_pos	TRUE	FALSE	R08969
SM(d18:1/24:1(15Z)) nullnullnull4.091003 :10	HMDB12107	C00550		812.6761	4.091003	AQ_pos	TRUE	FALSE	R08969
SM(d18:2/18:1)		C00550	LMSP03010047	821.5228	1.8450009	Lipid_neg	TRUE	FALSE	R08969
SM(d18:2/22:1)		C00550	LMSP03010070	565.3502	4.737	Lipid_neg	TRUE	FALSE	R08969
SM(d18:1/24:1(15Z))	HMDB12107	C00550		352.261	3.0039985	Lipid_neg	TRUE	FALSE	R08969
SM(d19:1/20:0)		C00550	LMSP03010068	432.3219	1.6510009	Lipid_neg	TRUE	FALSE	R08969
SM(d19:1/20:0) 1.6560001		C00550	LMSP03010068	545.277	1.6560001	Lipid_neg	TRUE	FALSE	R08969
SM(d18:0/20:0)	HMDB12090	C00550		1497.0714	5.665994	Lipid_neg	TRUE	FALSE	R08969
SM(d18:1/22:0)	HMDB12103	C00550		558.4621	5.2380047	Lipid_neg	TRUE	FALSE	R08969
PI(18:1(9Z)/20:3(8Z,11Z,14Z))	HMDB09843	C00626		886.5583	0.872001	AQ_neg	FALSE	FALSE
PI(18:1(11Z)/18:1(11Z))	HMDB09824	C00626		862.5562	0.9349995	AQ_neg	FALSE	FALSE
PI(18:3(6Z,9Z,12Z)/18:1(9Z))	HMDB09860	C00626		858.5238	0.76200044	AQ_neg	FALSE	FALSE
PI(16:1(9Z)/18:0)	HMDB09799	C00626		836.5385	0.9209996	AQ_neg	FALSE	FALSE
PI(18:0/20:3(8Z,11Z,14Z))	HMDB09814	C00626		888.5688	0.94499975	AQ_neg	FALSE	FALSE
PI(16:1(9Z)/18:1(11Z))	HMDB09800	C00626		834.5238	0.8130007	AQ_neg	FALSE	FALSE
PI(18:2(9Z,12Z)/20:3(5Z,8Z,11Z))	HMDB09854	C00626		884.5392	0.76800007	AQ_neg	FALSE	FALSE
PI(20:3(5Z,8Z,11Z)/20:3(5Z,8Z,11Z))	HMDB09884	C00626		910.5551	0.81099975	AQ_neg	FALSE	FALSE
PI(16:0/16:1(9Z))	HMDB09779	C00626		808.5079	0.8089988	AQ_neg	FALSE	FALSE
PI(20:1(11Z)/20:4(5Z,8Z,11Z,14Z))	HMDB09873	C00626		912.5706	0.8710002	AQ_neg	FALSE	FALSE
PI(16:0/20:4(5Z,8Z,11Z,14Z))	HMDB09789	C00626		465.3229	2.7149973	Lipid_pos	FALSE	FALSE
PI(18:2(9Z,12Z)/20:3(5Z,8Z,11Z))	HMDB09854	C00626		1585.1158	5.807005	Lipid_pos	FALSE	FALSE
PI(18:2(9Z,12Z)/20:3(5Z,8Z,11Z)) 2.643999	HMDB09854	C00626		268.2189	2.643999	Lipid_pos	FALSE	FALSE
PI(16:0/20:3(5Z,8Z,11Z))	HMDB09787	C00626		2481.9736	7.1069956	Lipid_pos	FALSE	FALSE
PI(18:1(9Z)/20:3(8Z,11Z,14Z))	HMDB09843	C00626		129.0439	0.3490003	Lipid_pos	FALSE	FALSE
PI(18:1(9Z)/20:3(8Z,11Z,14Z)) 1.9299976	HMDB09843	C00626		1044.624	1.9299976	Lipid_pos	FALSE	FALSE
PI(20:1(11Z)/20:4(5Z,8Z,11Z,14Z))	HMDB09873	C00626		1040.635	7.716003	Lipid_pos	FALSE	FALSE
PI(18:1(11Z)/18:1(11Z))	HMDB09824	C00626		3232.3215	6.275002	Lipid_pos	FALSE	FALSE
PI(18:2(9Z,12Z)/20:3(5Z,8Z,11Z)) 6.2420034	HMDB09854	C00626		717.536	6.2420034	Lipid_pos	FALSE	FALSE
PI(18:0/20:3(8Z,11Z,14Z))	HMDB09814	C00626		316.2468	3.145997	Lipid_pos	FALSE	FALSE
PI(20:3(5Z,8Z,11Z)/20:3(5Z,8Z,11Z))	HMDB09884	C00626		1539.1473	6.0520015	Lipid_pos	FALSE	FALSE
PI(18:1(9Z)/20:3(8Z,11Z,14Z))	HMDB09843	C00626		886.5575	0.77799994	AQ_pos	FALSE	FALSE
PI(18:1(11Z)/18:1(11Z))	HMDB09824	C00626		862.5569	0.8460005	AQ_pos	FALSE	FALSE
PI(18:2(9Z,12Z)/20:3(5Z,8Z,11Z))	HMDB09854	C00626		884.5426	0.68299943	AQ_pos	FALSE	FALSE
PI(16:0/20:4(5Z,8Z,11Z,14Z))	HMDB09789	C00626		858.5276	0.6769991	AQ_pos	FALSE	FALSE
PI(18:0/20:3(8Z,11Z,14Z))	HMDB09814	C00626		888.5697	0.8619996	AQ_pos	FALSE	FALSE
PI(16:1(9Z)/18:1(9Z))	HMDB09801	C00626		834.5245	0.72200006	AQ_pos	FALSE	FALSE
PI(16:0/20:3(5Z,8Z,11Z))	HMDB09787	C00626		860.5429	0.72700036	AQ_pos	FALSE	FALSE
PIP(18:2(9Z,12Z)/20:3(5Z,8Z,11Z))	HMDB09991	C00626		946.4953	0.77999943	AQ_pos	FALSE	FALSE
PI(18:1(11Z)/18:1(11Z)) nullnullnull0.83700037	HMDB09824	C00626		862.5495	0.83700037	AQ_pos	FALSE	FALSE
PIP(16:0/20:3(5Z,8Z,11Z))	HMDB09929	C00626		922.4924	0.6889995	AQ_pos	FALSE	FALSE
PI(16:0/20:4(5Z,8Z,11Z,14Z))	HMDB09789	C00626		749.613	7.8950033	Lipid_neg	FALSE	FALSE
PI(16:0/16:1(9Z))	HMDB09779	C00626		464.3465	2.9559972	Lipid_neg	FALSE	FALSE
PI(16:0/20:4(5Z,8Z,11Z,14Z)) nullnullnull5.950995	HMDB09789	C00626		1213.9045	5.950995	Lipid_neg	FALSE	FALSE
PI(16:1(9Z)/18:1(9Z))	HMDB09801	C00626		825.6142	7.862	Lipid_neg	FALSE	FALSE
PI(18:2(9Z,12Z)/20:3(5Z,8Z,11Z))	HMDB09854	C00626		657.5807	7.7039967	Lipid_neg	FALSE	FALSE
PI(16:0/20:3(5Z,8Z,11Z))	HMDB09787	C00626		532.2911	2.2850025	Lipid_neg	FALSE	FALSE
PI(18:2(9Z,12Z)/20:3(5Z,8Z,11Z)) nullnullnull2.8500025	HMDB09854	C00626		484.2021	2.8500025	Lipid_neg	FALSE	FALSE
PI(20:3(5Z,8Z,11Z)/20:3(5Z,8Z,11Z))	HMDB09884	C00626		1137.6611	4.8959966	Lipid_neg	FALSE	FALSE
PI(18:1(9Z)/20:3(8Z,11Z,14Z))	HMDB09843	C00626		688.5285	6.8280025	Lipid_neg	FALSE	FALSE
PI(20:3(5Z,8Z,11Z)/20:3(5Z,8Z,11Z)) nullnullnull2.7929995	HMDB09884	C00626		750.561	2.7929995	Lipid_neg	FALSE	FALSE
PI(16:1(9Z)/18:0)	HMDB09799	C00626		683.3364	1.8179986	Lipid_neg	FALSE	FALSE
PI(18:1(9Z)/20:3(8Z,11Z,14Z)) nullnullnull4.6069965	HMDB09843	C00626		1655.0894	4.6069965	Lipid_neg	FALSE	FALSE
PI(18:1(9Z)/20:3(8Z,11Z,14Z)) nullnullnull1.7910002	HMDB09843	C00626		701.3099	1.7910002	Lipid_neg	FALSE	FALSE
PI(18:1(11Z)/18:1(11Z))	HMDB09824	C00626		460.0158	1.1179986	Lipid_neg	FALSE	FALSE
PI(20:1(11Z)/20:4(5Z,8Z,11Z,14Z))	HMDB09873	C00626		698.465	3.6210015	Lipid_neg	FALSE	FALSE
PI(18:0/20:3(8Z,11Z,14Z))	HMDB09814	C00626		691.3281	2.1179974	Lipid_neg	FALSE	FALSE
PI(20:1(11Z)/20:4(5Z,8Z,11Z,14Z)) nullnullnull3.2380035	HMDB09873	C00626		460.2027	3.2380035	Lipid_neg	FALSE	FALSE
PI(18:0/22:4(10Z,13Z,16Z,19Z))	HMDB09817	C00626		340.2205	2.4900022	Lipid_neg	FALSE	FALSE
PI(18:0/22:4(10Z,13Z,16Z,19Z)) 2.069	HMDB09817	C00626		615.2813	2.069	Lipid_neg	FALSE	FALSE
PI(20:3(5Z,8Z,11Z)/20:3(5Z,8Z,11Z)) nullnullnull7.2090015	HMDB09884	C00626		727.6279	7.2090015	Lipid_neg	FALSE	FALSE
PI(20:1(11Z)/20:4(5Z,8Z,11Z,14Z)) nullnullnull1.7480007	HMDB09873	C00626		747.2918	1.7480007	Lipid_neg	FALSE	FALSE
3-Hydroxyanthranilic acid	HMDB01476	C00632		153.0425	0.4550004	AQ_pos	TRUE	TRUE	R02668
4-Hydroxybenzaldehyde nullnullnull 0.64099956	HMDB11718	C00633		122.0363	0.64099956	AQ_neg	FALSE	FALSE
4-Hydroxybenzaldehyde	HMDB11718	C00633		122.0368	2.875	AQ_pos	FALSE	FALSE
Indoleacetaldehyde	HMDB01190	C00637		159.0687	1.7699999	AQ_pos	TRUE	TRUE	R01974,R02173
Indoleacetaldehyde nullnullnull2.4830015	HMDB01190	C00637		141.0572	2.4830015	AQ_pos	TRUE	TRUE	R01974,R02173
DG(15:1(9Z)/18:3(9Z,12Z,15Z)/0:0)[iso2]		C00641	LMGL02010458	574.4573	0.7959999	AQ_neg	TRUE	TRUE	R01312,R02027,R02052,R02239,R02250,R02251,R03332,R03435,R08969
DG(16:1(9Z)/15:0/0:0)	HMDB07126	C00641		534.4628	0.9250006	AQ_neg	TRUE	TRUE	R01312,R02027,R02052,R02239,R02250,R02251,R03332,R03435,R08969
DG(16:0/17:2(9Z,12Z)/0:0)[iso2]		C00641	LMGL02010017	578.4887	0.9329992	AQ_neg	TRUE	TRUE	R01312,R02027,R02052,R02239,R02250,R02251,R03332,R03435,R08969
DG(14:1n5/0:0/18:2n6)	HMDB56142	C00641		558.464	0.9309998	AQ_neg	TRUE	TRUE	R01312,R02027,R02052,R02239,R02250,R02251,R03332,R03435,R08969
DG(18:3(9Z,12Z,15Z)/15:0/0:0)	HMDB07300	C00641		576.4731	0.9219995	AQ_neg	TRUE	TRUE	R01312,R02027,R02052,R02239,R02250,R02251,R03332,R03435,R08969
DG(18:3(9Z,12Z,15Z)/15:0/0:0) nullnullnull 0.9219995	HMDB07300	C00641		576.4734	0.9219995	AQ_neg	TRUE	TRUE	R01312,R02027,R02052,R02239,R02250,R02251,R03332,R03435,R08969
DG(13:0/18:3(9Z,12Z,15Z)/0:0)[iso2]		C00641	LMGL02010362	530.4314	0.9209996	AQ_neg	TRUE	TRUE	R01312,R02027,R02052,R02239,R02250,R02251,R03332,R03435,R08969
DG(12:0/12:0/0:0)[iso2]		C00641	LMGL02010323	484.3739	1.1770015	AQ_neg	TRUE	TRUE	R01312,R02027,R02052,R02239,R02250,R02251,R03332,R03435,R08969
DG(14:1(9Z)/17:1(9Z)/0:0)[iso2]		C00641	LMGL02010405	550.4619	0.78299993	AQ_neg	TRUE	TRUE	R01312,R02027,R02052,R02239,R02250,R02251,R03332,R03435,R08969
DG(13:0/22:6(4Z,7Z,10Z,13Z,16Z,19Z)/0:0)[iso2]		C00641	LMGL02010377	580.4452	0.8799994	AQ_neg	TRUE	TRUE	R01312,R02027,R02052,R02239,R02250,R02251,R03332,R03435,R08969
DG(12:0/17:2(9Z,12Z)/0:0)[iso2]		C00641	LMGL02010334	522.4267	0.78099895	AQ_neg	TRUE	TRUE	R01312,R02027,R02052,R02239,R02250,R02251,R03332,R03435,R08969
DG(13:0/18:3(9Z,12Z,15Z)/0:0)[iso2] nullnullnull 0.8970007		C00641	LMGL02010362	530.4309	0.8970007	AQ_neg	TRUE	TRUE	R01312,R02027,R02052,R02239,R02250,R02251,R03332,R03435,R08969
DG(14:1(9Z)/17:2(9Z,12Z)/0:0)[iso2]		C00641	LMGL02010406	548.441	0.7919999	AQ_neg	TRUE	TRUE	R01312,R02027,R02052,R02239,R02250,R02251,R03332,R03435,R08969
DG(12:0/12:0/0:0)[iso2] nullnullnull 0.94799995		C00641	LMGL02010323	484.3749	0.94799995	AQ_neg	TRUE	TRUE	R01312,R02027,R02052,R02239,R02250,R02251,R03332,R03435,R08969
DG(18:3(9Z,12Z,15Z)/15:0/0:0) nullnullnull 0.89399934	HMDB07300	C00641		576.4737	0.89399934	AQ_neg	TRUE	TRUE	R01312,R02027,R02052,R02239,R02250,R02251,R03332,R03435,R08969
DG(14:1(9Z)/17:1(9Z)/0:0)[iso2] nullnullnull 0.78199995		C00641	LMGL02010405	550.4581	0.78199995	AQ_neg	TRUE	TRUE	R01312,R02027,R02052,R02239,R02250,R02251,R03332,R03435,R08969
DG(15:0/16:1(9Z)/0:0)[iso2]		C00641	LMGL02010427	552.4734	0.91200054	AQ_neg	TRUE	TRUE	R01312,R02027,R02052,R02239,R02250,R02251,R03332,R03435,R08969
DG(16:0/17:2(9Z,12Z)/0:0)[iso2] nullnullnull 0.93800104		C00641	LMGL02010017	578.4877	0.93800104	AQ_neg	TRUE	TRUE	R01312,R02027,R02052,R02239,R02250,R02251,R03332,R03435,R08969
DG(13:0/20:5(5Z,8Z,11Z,14Z,17Z)/0:0)[iso2]		C00641	LMGL02010369	572.4412	0.8809992	AQ_neg	TRUE	TRUE	R01312,R02027,R02052,R02239,R02250,R02251,R03332,R03435,R08969
DG(18:1(9Z)/15:0/0:0)	HMDB07213	C00641		580.5021	0.9980007	AQ_neg	TRUE	TRUE	R01312,R02027,R02052,R02239,R02250,R02251,R03332,R03435,R08969
DG(12:0/17:2(9Z,12Z)/0:0)[iso2] nullnullnull 0.7730002		C00641	LMGL02010334	504.4164	0.7730002	AQ_neg	TRUE	TRUE	R01312,R02027,R02052,R02239,R02250,R02251,R03332,R03435,R08969
DG(13:0/22:6(4Z,7Z,10Z,13Z,16Z,19Z)/0:0)[iso2] nullnullnull 0.8649999		C00641	LMGL02010377	580.4449	0.8649999	AQ_neg	TRUE	TRUE	R01312,R02027,R02052,R02239,R02250,R02251,R03332,R03435,R08969
DG(18:3(9Z,12Z,15Z)/15:0/0:0)	HMDB07300	C00641		1553.154	6.2290034	Lipid_pos	TRUE	TRUE	R01312,R02027,R02052,R02239,R02250,R02251,R03332,R03435,R08969
DG(18:3(9Z,12Z,15Z)/15:0/0:0) 6.3930044	HMDB07300	C00641		823.543	6.3930044	Lipid_pos	TRUE	TRUE	R01312,R02027,R02052,R02239,R02250,R02251,R03332,R03435,R08969
DG(18:3(9Z,12Z,15Z)/15:0/0:0) 7.132003	HMDB07300	C00641		2497.9265	7.132003	Lipid_pos	TRUE	TRUE	R01312,R02027,R02052,R02239,R02250,R02251,R03332,R03435,R08969
DG(12:0/17:2(9Z,12Z)/0:0)[iso2]		C00641	LMGL02010334	604.4431	2.8970022	Lipid_pos	TRUE	TRUE	R01312,R02027,R02052,R02239,R02250,R02251,R03332,R03435,R08969
DG(12:0/17:2(9Z,12Z)/0:0)[iso2] 6.4270015		C00641	LMGL02010334	1561.1685	6.4270015	Lipid_pos	TRUE	TRUE	R01312,R02027,R02052,R02239,R02250,R02251,R03332,R03435,R08969
DG(15:1(9Z)/18:3(9Z,12Z,15Z)/0:0)[iso2] 1.7870015		C00641	LMGL02010458	1579.9751	1.7870015	Lipid_pos	TRUE	TRUE	R01312,R02027,R02052,R02239,R02250,R02251,R03332,R03435,R08969
DG(18:3(9Z,12Z,15Z)/15:0/0:0) 6.25	HMDB07300	C00641		1603.1763	6.25	Lipid_pos	TRUE	TRUE	R01312,R02027,R02052,R02239,R02250,R02251,R03332,R03435,R08969
DG(20:3(5Z,8Z,11Z)/18:4(6Z,9Z,12Z,15Z)/0:0)	HMDB07454	C00641		991.5579	6.9270015	Lipid_pos	TRUE	TRUE	R01312,R02027,R02052,R02239,R02250,R02251,R03332,R03435,R08969
DG(20:3(5Z,8Z,11Z)/18:4(6Z,9Z,12Z,15Z)/0:0) 2.6450005	HMDB07454	C00641		286.2283	2.6450005	Lipid_pos	TRUE	TRUE	R01312,R02027,R02052,R02239,R02250,R02251,R03332,R03435,R08969
DG(20:4n6/0:0/20:4n6)	HMDB56332	C00641		1477.1122	5.752996	Lipid_pos	TRUE	TRUE	R01312,R02027,R02052,R02239,R02250,R02251,R03332,R03435,R08969
DG(18:3(9Z,12Z,15Z)/15:0/0:0)	HMDB07300	C00641		576.4757	0.90299994	AQ_pos	TRUE	TRUE	R01312,R02027,R02052,R02239,R02250,R02251,R03332,R03435,R08969
DG(16:0/17:2(9Z,12Z)/0:0)[iso2]		C00641	LMGL02010017	578.4905	0.9670003	AQ_pos	TRUE	TRUE	R01312,R02027,R02052,R02239,R02250,R02251,R03332,R03435,R08969
DG(18:3(9Z,12Z,15Z)/15:0/0:0) nullnullnull0.7589999	HMDB07300	C00641		576.4763	0.7589999	AQ_pos	TRUE	TRUE	R01312,R02027,R02052,R02239,R02250,R02251,R03332,R03435,R08969
DG(15:1(9Z)/18:3(9Z,12Z,15Z)/0:0)[iso2]		C00641	LMGL02010458	574.4602	0.89099944	AQ_pos	TRUE	TRUE	R01312,R02027,R02052,R02239,R02250,R02251,R03332,R03435,R08969
DG(18:4n3/0:0/18:4n3)	HMDB56372	C00641		608.4439	0.9129998	AQ_pos	TRUE	TRUE	R01312,R02027,R02052,R02239,R02250,R02251,R03332,R03435,R08969
DG(16:0/17:2(9Z,12Z)/0:0)[iso2] nullnullnull0.94200075		C00641	LMGL02010017	578.4908	0.94200075	AQ_pos	TRUE	TRUE	R01312,R02027,R02052,R02239,R02250,R02251,R03332,R03435,R08969
DG(15:1(9Z)/18:3(9Z,12Z,15Z)/0:0)[iso2] nullnullnull1.1539994		C00641	LMGL02010458	574.4613	1.1539994	AQ_pos	TRUE	TRUE	R01312,R02027,R02052,R02239,R02250,R02251,R03332,R03435,R08969
DG(12:0/12:0/0:0)[iso2]		C00641	LMGL02010323	490.3188	2.3359988	Lipid_neg	TRUE	TRUE	R01312,R02027,R02052,R02239,R02250,R02251,R03332,R03435,R08969
DG(24:1n9/0:0/22:6n3)	HMDB56281	C00641		923.5792	5.9190044	Lipid_neg	TRUE	TRUE	R01312,R02027,R02052,R02239,R02250,R02251,R03332,R03435,R08969
DG(15:1(9Z)/18:3(9Z,12Z,15Z)/0:0)[iso2]		C00641	LMGL02010458	466.363	2.442001	Lipid_neg	TRUE	TRUE	R01312,R02027,R02052,R02239,R02250,R02251,R03332,R03435,R08969
DG(22:0/0:0/20:3n6)	HMDB56100	C00641		603.3358	11.114994	Lipid_neg	TRUE	TRUE	R01312,R02027,R02052,R02239,R02250,R02251,R03332,R03435,R08969
DG(17:0/18:2(9Z,12Z)/0:0)[iso2]		C00641	LMGL02010034	578.4268	2.4900022	Lipid_neg	TRUE	TRUE	R01312,R02027,R02052,R02239,R02250,R02251,R03332,R03435,R08969
DG(19:1(9Z)/20:5(5Z,8Z,11Z,14Z,17Z)/0:0)[iso2]		C00641	LMGL02010537	738.557	7.309998	Lipid_neg	TRUE	TRUE	R01312,R02027,R02052,R02239,R02250,R02251,R03332,R03435,R08969
DG(17:2(9Z,12Z)/18:1(9Z)/0:0)[iso2]		C00641	LMGL02010038	440.2142	2.796998	Lipid_neg	TRUE	TRUE	R01312,R02027,R02052,R02239,R02250,R02251,R03332,R03435,R08969
DG(18:1(9Z)/15:0/0:0)	HMDB07213	C00641		736.5324	4.196005	Lipid_neg	TRUE	TRUE	R01312,R02027,R02052,R02239,R02250,R02251,R03332,R03435,R08969
DG(19:1(9Z)/18:2(9Z,12Z)/0:0)[iso2]		C00641	LMGL02010529	655.5884	7.5300083	Lipid_neg	TRUE	TRUE	R01312,R02027,R02052,R02239,R02250,R02251,R03332,R03435,R08969
DG(15:1(9Z)/18:3(9Z,12Z,15Z)/0:0)[iso2] nullnullnull1.5140009		C00641	LMGL02010458	398.2314	1.5140009	Lipid_neg	TRUE	TRUE	R01312,R02027,R02052,R02239,R02250,R02251,R03332,R03435,R08969
DG(20:1(11Z)/15:0/0:0)	HMDB07387	C00641		476.3694	5.5029964	Lipid_neg	TRUE	TRUE	R01312,R02027,R02052,R02239,R02250,R02251,R03332,R03435,R08969
DG(22:6(4Z,7Z,10Z,13Z,16Z,19Z)/22:6(4Z,7Z,10Z,13Z,16Z,19Z)/0:0)	HMDB07788	C00641	LMGL02010306	1067.6615	4.3739953	Lipid_neg	TRUE	TRUE	R01312,R02027,R02052,R02239,R02250,R02251,R03332,R03435,R08969
DG(14:1(9Z)/17:2(9Z,12Z)/0:0)[iso2]		C00641	LMGL02010406	1262.8206	5.816002	Lipid_neg	TRUE	TRUE	R01312,R02027,R02052,R02239,R02250,R02251,R03332,R03435,R08969
DG(14:1(9Z)/17:2(9Z,12Z)/0:0)[iso2] nullnullnull4.4580054		C00641	LMGL02010406	737.5239	4.4580054	Lipid_neg	TRUE	TRUE	R01312,R02027,R02052,R02239,R02250,R02251,R03332,R03435,R08969
DG(18:3(9Z,12Z,15Z)/15:0/0:0)	HMDB07300	C00641		476.2036	0.84100044	Lipid_neg	TRUE	TRUE	R01312,R02027,R02052,R02239,R02250,R02251,R03332,R03435,R08969
DG(18:3(9Z,12Z,15Z)/15:0/0:0) nullnullnull7.166994	HMDB07300	C00641		747.5747	7.166994	Lipid_neg	TRUE	TRUE	R01312,R02027,R02052,R02239,R02250,R02251,R03332,R03435,R08969
DG(15:0/16:1(9Z)/0:0)[iso2]		C00641	LMGL02010427	408.2687	2.2270014	Lipid_neg	TRUE	TRUE	R01312,R02027,R02052,R02239,R02250,R02251,R03332,R03435,R08969
DG(18:4(6Z,9Z,12Z,15Z)/17:2(9Z,12Z)/0:0)[iso2]		C00641	LMGL02010502	1018.508	4.591003	Lipid_neg	TRUE	TRUE	R01312,R02027,R02052,R02239,R02250,R02251,R03332,R03435,R08969
DG(18:3(9Z,12Z,15Z)/15:0/0:0) nullnullnull5.9190044	HMDB07300	C00641		569.5001	5.9190044	Lipid_neg	TRUE	TRUE	R01312,R02027,R02052,R02239,R02250,R02251,R03332,R03435,R08969
DG(18:3(9Z,12Z,15Z)/15:0/0:0) nullnullnull3.7489958	HMDB07300	C00641		426.2296	3.7489958	Lipid_neg	TRUE	TRUE	R01312,R02027,R02052,R02239,R02250,R02251,R03332,R03435,R08969
L-2-Amino-4-methylenepentanedioic acid	HMDB29433	C00651		159.052	2.0930014	AQ_neg	FALSE	FALSE
D-Glyceraldehyde 3-phosphate	HMDB01112	C00661		763.515	5.5060034	Lipid_neg
Glycerophosphocholine	HMDB00086	C00670		317.1225	6.987	AQ_neg	TRUE	FALSE	R02746,R02747
Glycerophosphocholine	HMDB00086	C00670		257.1029	6.9949965	AQ_pos	TRUE	FALSE	R02746,R02747
Elaidic acid	HMDB00573	C00712		282.2555	0.44800058	AQ_neg	TRUE	TRUE	R02814,R08176
Elaidic acid	HMDB00573	C00712		481.3168	2.462002	Lipid_pos	TRUE	TRUE	R02814,R08176
Elaidic acid 7.34699	HMDB00573	C00712		788.6615	7.34699	Lipid_pos	TRUE	TRUE	R02814,R08176
Elaidic acid 2.1239974	HMDB00573	C00712		481.3519	2.1239974	Lipid_pos	TRUE	TRUE	R02814,R08176
Elaidic acid 5.8540034	HMDB00573	C00712		747.5301	5.8540034	Lipid_pos	TRUE	TRUE	R02814,R08176
Elaidic acid nullnullnull10.969986	HMDB00573	C00712		467.8827	10.969986	Lipid_neg	TRUE	TRUE	R02814,R08176
Elaidic acid nullnullnull3.9769979	HMDB00573	C00712		1220.6967	3.9769979	Lipid_neg	TRUE	TRUE	R02814,R08176
D-Lysine	HMDB03405	C00739		146.1048	13.140993	AQ_neg	FALSE	FALSE
Diacetyl	HMDB03407	C00741		86.0365	0.9250006	AQ_neg	FALSE	TRUE	R02855
Diacetyl nullnullnull 0.50400054	HMDB03407	C00741		86.0359	0.50400054	AQ_neg	FALSE	TRUE	R02855
D-Proline	HMDB03411	C00763		115.0626	4.234994	AQ_neg	FALSE	TRUE	R01255,R02825
D-Proline	HMDB03411	C00763		662.4457	6.702005	Lipid_pos	FALSE	TRUE	R01255,R02825
D-Proline	HMDB03411	C00763		115.0637	4.1029973	AQ_pos	FALSE	TRUE	R01255,R02825
D-Proline nullnullnull3.739999	HMDB03411	C00763		115.0635	3.739999	AQ_pos	FALSE	TRUE	R01255,R02825
D-Proline nullnullnull4.0119963	HMDB03411	C00763		115.0635	4.0119963	AQ_pos	FALSE	TRUE	R01255,R02825
D-Proline nullnullnull0.5019999	HMDB03411	C00763		115.0635	0.5019999	AQ_pos	FALSE	TRUE	R01255,R02825
D-Proline nullnullnull0.43000022	HMDB03411	C00763		115.0632	0.43000022	AQ_pos	FALSE	TRUE	R01255,R02825
Histidine		C00768		155.0683	13.076006	AQ_neg	FALSE	FALSE
Serotonin	HMDB00259	C00780		176.0949	0.41200003	AQ_pos	TRUE	TRUE	R02701
Epinephrine	HMDB00068	C00788		165.0773	3.865998	AQ_pos	TRUE	FALSE	R02533
Creatinine	HMDB00562	C00791		113.0586	0.8209994	AQ_neg	FALSE	FALSE
Creatinine	HMDB00562	C00791		113.0589	4.0589986	AQ_pos	FALSE	FALSE
(+-)-Tryptophan	HMDB30396	C00806		204.0886	3.8760047	AQ_neg	FALSE	FALSE
(+-)-Tryptophan	HMDB30396	C00806		809.6183	8.073994	Lipid_neg	FALSE	FALSE
(+-)-Tryptophan nullnullnull4.0249963	HMDB30396	C00806		284.2715	4.0249963	Lipid_neg	FALSE	FALSE
4-Hydroxycinnamic acid	HMDB02035	C00811		663.4813	5.532998	Lipid_pos	FALSE	FALSE
4-Hydroxycinnamic acid	HMDB02035	C00811		164.0472	2.8760035	AQ_pos	FALSE	FALSE
D-Glutamine	HMDB03423	C00819		146.069	1.0989991	AQ_neg	FALSE	FALSE
D-Glutamine	HMDB03423	C00819		146.0688	5.8859935	AQ_pos	FALSE	FALSE
D-Glutamine	HMDB03423	C00819		851.5673	5.390997	Lipid_neg	FALSE	FALSE
Vitamin K2	HMDB30017	C00828		562.42	0.7169994	AQ_pos	FALSE	TRUE	R04993
Vitamin K2	HMDB30017	C00828		548.1021	11.156994	Lipid_neg	FALSE	TRUE	R04993
Vitamin K2 nullnullnull6.440002	HMDB30017	C00828		585.5308	6.440002	Lipid_neg	FALSE	TRUE	R04993
Vitamin K2 nullnullnull3.545999	HMDB30017	C00828		376.2595	3.545999	Lipid_neg	FALSE	TRUE	R04993
Vitamin K2 nullnullnull3.6210015	HMDB30017	C00828		766.4561	3.6210015	Lipid_neg	FALSE	TRUE	R04993
Paromomycin	HMDB15490	C00832		615.2982	3.3469973	AQ_pos	FALSE	FALSE
C17 Sphinganine		C00836	LMSP01040003	254.187	1.654999	Lipid_pos	TRUE	FALSE	R06518,R06520
4-Pyridoxic acid	HMDB00017	C00847		183.0531	0.26399997	AQ_pos	TRUE	FALSE	R01709
Phenol sulphate	HMDB60015	C00850		173.9975	0.23600005	AQ_neg	TRUE	FALSE	R01242
L-Histidinol	HMDB03431	C00860		123.0796	9.26501	AQ_pos	FALSE	TRUE	R03013
L-Rhamnulose	HMDB10207	C00861		164.0681	0.6129997	AQ_neg	FALSE	TRUE	R02437
Pantothenate		C00864		219.1099	2.028	AQ_neg	TRUE	TRUE	R02473,R02973
Pantothenate nullnullnull 9.213993		C00864		265.1156	9.213993	AQ_neg	TRUE	TRUE	R02473,R02973
Isochorismate		C00885		226.0472	0.625	AQ_pos	FALSE	TRUE	R01717
Cephalosporin C	HMDB60450	C00916		415.1046	3.2820008	AQ_pos	FALSE	FALSE
Cephalosporin C nullnullnull3.5280032	HMDB60450	C00916		415.1044	3.5280032	AQ_pos	FALSE	FALSE
Chloramphenicol	HMDB14589	C00918		339.9756	4.016999	AQ_neg	FALSE	FALSE
2-Aminoadenosine		C00939		282.1056	0.9319993	AQ_neg	FALSE	FALSE
2-Aminoadenosine		C00939		339.3479	4.9710026	Lipid_pos	FALSE	FALSE
3-Dehydroquinate	HMDB12710	C00944		190.0464	0.72899944	AQ_neg	FALSE	TRUE	R01872,R03083,R06846,R08569
Aminoadipic acid	HMDB00510	C00956		161.0685	1.654999	AQ_neg	TRUE	TRUE	R03102,R03103,R06361
Mercaptopyruvate		C00957		119.9875	0.9150008	AQ_neg	TRUE	TRUE	R00896,R03104
Sterigmatocystin		C00961	LMPK10000001	324.0662	1.0810008	AQ_neg	FALSE	FALSE
Phospho-L-serine		C01005		166.9976	2.4019966	AQ_neg	FALSE	FALSE
DL-O-Phosphoserine	HMDB01721	C01005		204.9546	2.3930018	AQ_pos	FALSE	FALSE
Phosphoserine	HMDB00272	C01005		188.9804	2.3930018	AQ_pos	FALSE	FALSE
L-Fucose	HMDB00174	C01019		164.0682	0.6129997	AQ_neg	FALSE	FALSE
S-Formylglutathione		C01031		335.0797	6.9949965	AQ_pos	TRUE	TRUE	R06983
N-Acetyl-L-aspartic acid	HMDB00812	C01042		175.0459	4.364005	AQ_neg	FALSE	FALSE
Deacetylvindoline		C01091		270.9084	11.008002	Lipid_pos	FALSE	FALSE
Polyethylene glycol	HMDB37790	C01092		187.1207	5.394995	AQ_pos	FALSE	TRUE	R03210
Polyethylene glycol nullnullnull1.2180007	HMDB37790	C01092		187.1211	1.2180007	AQ_pos	FALSE	TRUE	R03210
5-Amino-2-oxopentanoic acid	HMDB06272	C01110		131.0573	1.6690011	AQ_neg	TRUE	TRUE	R02457,R02459
5-Amino-2-oxopentanoic acid	HMDB06272	C01110		131.0589	4.4119964	AQ_pos	TRUE	TRUE	R02457,R02459
Sphinganine 1-phosphate	HMDB01383	C01120		356.1408	1.658998	Lipid_pos	TRUE	FALSE	R02976
Sphinganine 1-phosphate	HMDB01383	C01120		330.255	2.904999	Lipid_neg	TRUE	FALSE	R02976
Streptidine 6-phosphate		C01121		388.1096	1.2990015	AQ_neg	FALSE	FALSE
18-Hydroxycorticosterone	HMDB00319	C01124		166.0051	11.002999	Lipid_pos	TRUE	FALSE	R03262
1-Methylhistidine	HMDB00001	C01152		169.085	9.388993	AQ_pos	TRUE	TRUE	R01159,R03288
3-(Pyrazol-1-yl)-L-alanine		C01162		155.0694	13.16399	AQ_pos	FALSE	FALSE
3-(Pyrazol-1-yl)-L-alanine		C01162		734.5558	4.8129964	Lipid_neg	FALSE	FALSE
Glucosylceramide	HMDB00140	C01190		2336.6338	5.5490046	Lipid_pos	TRUE	TRUE	R01497,R03355
dolichyl-4-D-xylosyl phosphate		C01191	LMPR03080011	572.3474	1.1559988	AQ_pos	FALSE	FALSE
PI(20:4(5Z,8Z,11Z,14Z)/0:0)		C01194	LMGP06050006	620.2933	1.3379989	AQ_neg	TRUE	FALSE	R01802,R03363,R09034
PI(18:0/0:0)		C01194	LMGP06050004	600.326	1.3890008	AQ_neg	TRUE	FALSE	R01802,R03363,R09034
PI(18:2(9Z,12Z)/0:0)		C01194	LMGP06050010	596.2932	1.4309999	AQ_neg	TRUE	FALSE	R01802,R03363,R09034
PI(18:1(9Z)/0:0)		C01194	LMGP06050005	598.3092	1.4000002	AQ_neg	TRUE	FALSE	R01802,R03363,R09034
PI(16:1(9Z)/20:0)		C01194	LMGP06010184	864.5694	1.0950007	AQ_neg	TRUE	FALSE	R01802,R03363,R09034
PI(22:6(4Z,7Z,10Z,13Z,16Z,19Z)/19:1(9Z))		C01194	LMGP06010803	968.5579	0.87400043	AQ_neg	TRUE	FALSE	R01802,R03363,R09034
PI(20:4(5Z,8Z,11Z,14Z)/0:0) nullnullnull 1.3200003		C01194	LMGP06050006	620.2947	1.3200003	AQ_neg	TRUE	FALSE	R01802,R03363,R09034
PI(20:5(5Z,8Z,11Z,14Z,17Z)/20:2(11Z,14Z))		C01194	LMGP06010637	944.5208	0.8560006	AQ_neg	TRUE	FALSE	R01802,R03363,R09034
PI(19:1(9Z)/18:3(9Z,12Z,15Z))		C01194	LMGP06010463	872.5399	0.80500025	AQ_neg	TRUE	FALSE	R01802,R03363,R09034
PI(18:3(9Z,12Z,15Z)/20:3(8Z,11Z,14Z))		C01194	LMGP06010384	882.5235	0.71300006	AQ_neg	TRUE	FALSE	R01802,R03363,R09034
PI(18:0/0:0) nullnullnull 1.1350006		C01194	LMGP06050004	600.3243	1.1350006	AQ_neg	TRUE	FALSE	R01802,R03363,R09034
PI(22:6(4Z,7Z,10Z,13Z,16Z,19Z)/19:1(9Z)) nullnullnull 0.7580003		C01194	LMGP06010803	940.5264	0.7580003	AQ_neg	TRUE	FALSE	R01802,R03363,R09034
PI(16:1(9Z)/0:0)		C01194	LMGP06050009	570.2784	1.403	AQ_neg	TRUE	FALSE	R01802,R03363,R09034
PI(22:6(4Z,7Z,10Z,13Z,16Z,19Z)/16:0)		C01194	LMGP06010815	930.5199	4.619997	Lipid_pos	TRUE	FALSE	R01802,R03363,R09034
PI(20:4(5Z,8Z,11Z,14Z)/18:3(6Z,9Z,12Z))		C01194	LMGP06010601	575.2708	2.0189984	Lipid_pos	TRUE	FALSE	R01802,R03363,R09034
PI(21:0/20:2(11Z,14Z))		C01194	LMGP06010663	850.702	9.103011	Lipid_pos	TRUE	FALSE	R01802,R03363,R09034
PI(22:4(7Z,10Z,13Z,16Z)/14:1(9Z))		C01194	LMGP06010759	592.4676	3.6600032	Lipid_pos	TRUE	FALSE	R01802,R03363,R09034
PI(22:6(4Z,7Z,10Z,13Z,16Z,19Z)/20:5(5Z,8Z,11Z,14Z,17Z))		C01194	LMGP06010809	725.5362	6.1310005	Lipid_pos	TRUE	FALSE	R01802,R03363,R09034
PI(20:5(5Z,8Z,11Z,14Z,17Z)/20:3(8Z,11Z,14Z))		C01194	LMGP06010638	777.5336	5.536005	Lipid_pos	TRUE	FALSE	R01802,R03363,R09034
PI(20:2(11Z,14Z)/17:2(9Z,12Z))		C01194	LMGP06010536	490.3611	3.2609978	Lipid_pos	TRUE	FALSE	R01802,R03363,R09034
PI(20:3(8Z,11Z,14Z)/14:0)		C01194	LMGP06010559	649.4317	2.298001	Lipid_pos	TRUE	FALSE	R01802,R03363,R09034
PI(22:1(11Z)/17:2(9Z,12Z))		C01194	LMGP06010704	280.2848	1.8730009	Lipid_pos	TRUE	FALSE	R01802,R03363,R09034
PI(16:0/14:0)		C01194	LMGP06010945	1439.0664	4.6719975	Lipid_pos	TRUE	FALSE	R01802,R03363,R09034
PI(18:0/0:0)		C01194	LMGP06050004	600.3273	1.1289995	AQ_pos	TRUE	FALSE	R01802,R03363,R09034
PI(20:4(5Z,8Z,11Z,14Z)/0:0)		C01194	LMGP06050006	620.2959	1.1100005	AQ_pos	TRUE	FALSE	R01802,R03363,R09034
PI(20:4(5Z,8Z,11Z,14Z)/0:0) nullnullnull1.1050011		C01194	LMGP06050006	602.2855	1.1050011	AQ_pos	TRUE	FALSE	R01802,R03363,R09034
PI(22:4(7Z,10Z,13Z,16Z)/14:1(9Z))		C01194	LMGP06010759	838.5	3.898997	AQ_pos	TRUE	FALSE	R01802,R03363,R09034
PI(19:0/17:1(9Z))		C01194	LMGP06010428	864.5685	0.97000074	AQ_pos	TRUE	FALSE	R01802,R03363,R09034
PI(22:4(7Z,10Z,13Z,16Z)/22:2(13Z,16Z))		C01194	LMGP06010784	948.6099	3.898997	AQ_pos	TRUE	FALSE	R01802,R03363,R09034
PI(18:2(9Z,12Z)/0:0)		C01194	LMGP06050010	596.2958	1.1709993	AQ_pos	TRUE	FALSE	R01802,R03363,R09034
PI(18:2(9Z,12Z)/0:0) nullnullnull1.1709993		C01194	LMGP06050010	578.2852	1.1709993	AQ_pos	TRUE	FALSE	R01802,R03363,R09034
PI(18:1(9Z)/0:0)		C01194	LMGP06050005	580.2999	1.1460015	AQ_pos	TRUE	FALSE	R01802,R03363,R09034
PI(22:4(7Z,10Z,13Z,16Z)/14:1(9Z)) nullnullnull3.061002		C01194	LMGP06010759	838.4996	3.061002	AQ_pos	TRUE	FALSE	R01802,R03363,R09034
PI(17:0/14:0)		C01194	LMGP06010195	778.4996	3.061002	AQ_pos	TRUE	FALSE	R01802,R03363,R09034
PI(16:1(9Z)/0:0)		C01194	LMGP06050009	825.5488	4.800997	Lipid_neg	TRUE	FALSE	R01802,R03363,R09034
PI(22:6(4Z,7Z,10Z,13Z,16Z,19Z)/0:0)		C01194	LMGP06050012	712.5112	6.5120006	Lipid_neg	TRUE	FALSE	R01802,R03363,R09034
PI(20:4(5Z,8Z,11Z,14Z)/0:0)		C01194	LMGP06050006	453.2848	1.9759989	Lipid_neg	TRUE	FALSE	R01802,R03363,R09034
PI(18:2(9Z,12Z)/0:0)		C01194	LMGP06050010	527.3202	1.7510014	Lipid_neg	TRUE	FALSE	R01802,R03363,R09034
PI(20:3(8Z,11Z,14Z)/0:0)		C01194	LMGP06050021	1018.6515	7.601994	Lipid_neg	TRUE	FALSE	R01802,R03363,R09034
PI(16:0/0:0)		C01194	LMGP06050002	823.5369	4.739005	Lipid_neg	TRUE	FALSE	R01802,R03363,R09034
PI(18:1(9Z)/0:0)		C01194	LMGP06050005	741.5292	5.8290014	Lipid_neg	TRUE	FALSE	R01802,R03363,R09034
PI(17:0/0:0)		C01194	LMGP06050029	348.2273	2.8679984	Lipid_neg	TRUE	FALSE	R01802,R03363,R09034
PI(18:0/0:0)		C01194	LMGP06050004	442.3998	3.558003	Lipid_neg	TRUE	FALSE	R01802,R03363,R09034
PI(22:4(7Z,10Z,13Z,16Z)/22:2(13Z,16Z))		C01194	LMGP06010784	1062.6837	1.9340008	Lipid_neg	TRUE	FALSE	R01802,R03363,R09034
PI(22:6(4Z,7Z,10Z,13Z,16Z,19Z)/16:0)		C01194	LMGP06010815	639.4805	4.891999	Lipid_neg	TRUE	FALSE	R01802,R03363,R09034
PI(20:4(5Z,8Z,11Z,14Z)/0:0) nullnullnull3.7380037		C01194	LMGP06050006	844.6756	3.7380037	Lipid_neg	TRUE	FALSE	R01802,R03363,R09034
PI(22:4(7Z,10Z,13Z,16Z)/14:1(9Z))		C01194	LMGP06010759	649.4975	6.5120006	Lipid_neg	TRUE	FALSE	R01802,R03363,R09034
PI(22:6(4Z,7Z,10Z,13Z,16Z,19Z)/16:0) nullnullnull1.4639992		C01194	LMGP06010815	644.2955	1.4639992	Lipid_neg	TRUE	FALSE	R01802,R03363,R09034
PI(20:5(5Z,8Z,11Z,14Z,17Z)/20:2(11Z,14Z))		C01194	LMGP06010637	518.3937	3.5820005	Lipid_neg	TRUE	FALSE	R01802,R03363,R09034
PI(22:6(4Z,7Z,10Z,13Z,16Z,19Z)/16:0) nullnullnull2.3520014		C01194	LMGP06010815	699.3257	2.3520014	Lipid_neg	TRUE	FALSE	R01802,R03363,R09034
PI(18:1(9Z)/15:0)		C01194	LMGP06010293	670.4348	3.2349977	Lipid_neg	TRUE	FALSE	R01802,R03363,R09034
PI(18:0/14:0)		C01194	LMGP06010859	581.3104	1.7570024	Lipid_neg	TRUE	FALSE	R01802,R03363,R09034
PI(22:4(7Z,10Z,13Z,16Z)/14:1(9Z)) nullnullnull4.118997		C01194	LMGP06010759	378.2758	4.118997	Lipid_neg	TRUE	FALSE	R01802,R03363,R09034
PI(22:2(13Z,16Z)/18:1(9Z))		C01194	LMGP06010737	712.6316	8.073994	Lipid_neg	TRUE	FALSE	R01802,R03363,R09034
PI(20:1(11Z)/17:2(9Z,12Z))		C01194	LMGP06010506	501.4743	2.6959996	Lipid_neg	TRUE	FALSE	R01802,R03363,R09034
PI(22:6(4Z,7Z,10Z,13Z,16Z,19Z)/16:0) nullnullnull1.8639988		C01194	LMGP06010815	699.9192	1.8639988	Lipid_neg	TRUE	FALSE	R01802,R03363,R09034
PI(22:6(4Z,7Z,10Z,13Z,16Z,19Z)/16:0) nullnullnull10.968006		C01194	LMGP06010815	603.8573	10.968006	Lipid_neg	TRUE	FALSE	R01802,R03363,R09034
PI(20:3(8Z,11Z,14Z)/17:2(9Z,12Z))		C01194	LMGP06010567	841.3164	2.376003	Lipid_neg	TRUE	FALSE	R01802,R03363,R09034
PI(20:3(8Z,11Z,14Z)/17:2(9Z,12Z)) 2.0200005		C01194	LMGP06010567	833.6001	2.0200005	Lipid_neg	TRUE	FALSE	R01802,R03363,R09034
PI(19:0/17:1(9Z))		C01194	LMGP06010428	623.3777	2.6190023	Lipid_neg	TRUE	FALSE	R01802,R03363,R09034
PI(20:3(8Z,11Z,14Z)/14:0)		C01194	LMGP06010559	819.7758	10.969986	Lipid_neg	TRUE	FALSE	R01802,R03363,R09034
PI(20:0/19:0)		C01194	LMGP06010488	890.6235	7.08	Lipid_neg	TRUE	FALSE	R01802,R03363,R09034
3-(3,4-Dihydroxyphenyl)lactic acid	HMDB03503	C01207		198.0542	1.0110009	AQ_pos	FALSE	FALSE
D-myo-Inositol 1,4,5-trisphosphate		C01245		465.9641	3.9880042	AQ_neg	TRUE	FALSE	R03434,R03435
P1,P4-Bis(5'-guanosyl) tetraphosphate		C01261		904.0107	3.4289966	AQ_neg	FALSE	FALSE
3-(Imidazol-4-yl)-2-oxopropyl phosphate		C01267		248.0213	0.81400025	AQ_neg	FALSE	TRUE	R03243,R03457
PIP(18:0/18:1(9Z))	HMDB09950	C01277		943.5539	3.5740027	AQ_pos	TRUE	FALSE	R03361,R04404,R06875
PIP(18:1(11Z)/16:1(9Z))	HMDB09959	C01277		934.4379	0.67599946	AQ_pos	TRUE	FALSE	R03361,R04404,R06875
LacCer(d14:0/18:0)		C01290		881.6083	2.5829966	AQ_neg	TRUE	FALSE	R03354
LacCer(d18:1/14:0)		C01290		1595.9434	1.7879987	Lipid_pos	TRUE	FALSE	R03354
LacCer(d18:0/14:0)		C01290		815.5742	5.8210034	Lipid_pos	TRUE	FALSE	R03354
Lactosylceramide (d18:1/24:0)	HMDB11595	C01290		2518.7268	6.4970045	Lipid_pos	TRUE	FALSE	R03354
Lactosylceramide (d18:1/12:0)	HMDB04866	C01290		805.5592	2.7920036	AQ_pos	TRUE	FALSE	R03354
LacCer(d18:1/14:0)		C01290		743.7746	10.984005	Lipid_neg	TRUE	FALSE	R03354
6-Hydroxypseudooxynicotine		C01297		194.1063	0.37999976	AQ_pos	FALSE	FALSE
2,5-Diamino-6-(5-phospho-D-ribosylamino)pyrimidin-4(3H)-one		C01304		399.0787	1.7640023	AQ_neg	FALSE	TRUE	R00425,R09374
2,5-Diamino-6-(5-phospho-D-ribosylamino)pyrimidin-4(3H)-one nullnullnull 1.9299976		C01304		399.0794	1.9299976	AQ_neg	FALSE	TRUE	R00425,R09374
2,5-Diamino-6-(5-phospho-D-ribosylamino)pyrimidin-4(3H)-one nullnullnull 1.9299976 :9		C01304		399.0814	1.9299976	AQ_neg	FALSE	TRUE	R00425,R09374
dIDP	HMDB03536	C01344		449.973	3.3130002	AQ_pos	FALSE	FALSE
dUDP	HMDB01000	C01346		407.9539	3.5610023	AQ_pos	TRUE	TRUE	R02098,R02332,R02372
dUDP nullnullnull3.729003	HMDB01000	C01346		405.0361	3.729003	AQ_pos	TRUE	TRUE	R02098,R02332,R02372
dXDP		C01347		463.9883	0.57600015	AQ_neg	FALSE	FALSE
dXDP		C01347		540.4358	3.2680027	Lipid_neg	FALSE	FALSE
dXTP		C01348		507.9848	3.5629995	AQ_pos	FALSE	FALSE
Butanal	HMDB03543	C01412		610.5631	7.0669994	Lipid_neg
Ouabain		C01443	LMST01120022	584.2791	2.6369975	AQ_pos	FALSE	FALSE
Ouabain nullnullnull3.25		C01443	LMST01120022	583.301	3.25	AQ_pos	FALSE	FALSE
Queuine		C01449		277.1164	9.224	AQ_pos	FALSE	FALSE
m-Cresol	HMDB02048	C01467		108.0566	0.23600005	AQ_neg	FALSE	FALSE
m-Cresol	HMDB02048	C01467		90.0466	0.29400018	AQ_pos	FALSE	FALSE
m-Cresol nullnullnull0.71400034	HMDB02048	C01467		90.0462	0.71400034	AQ_pos	FALSE	FALSE
m-Cresol nullnullnull2.8739965	HMDB02048	C01467		90.0468	2.8739965	AQ_pos	FALSE	FALSE
m-Cresol nullnullnull2.8650022	HMDB02048	C01467		90.0466	2.8650022	AQ_pos	FALSE	FALSE
Phenyllactic acid	HMDB00779	C01479		166.0632	0.8899995	AQ_neg	FALSE	FALSE
Phenyllactic acid nullnullnull 0.6129997	HMDB00779	C01479		166.0617	0.6129997	AQ_neg	FALSE	FALSE
Geranial	HMDB35078	C01499		152.1195	1.3239994	AQ_neg	FALSE	FALSE
2-Furoic acid	HMDB00617	C01546		112.0171	0.4589997	AQ_neg	FALSE	FALSE
2-Furoic acid	HMDB00617	C01546		587.3211	1.6089995	Lipid_neg	FALSE	FALSE
Allantoin	HMDB00462	C01551		140.0335	0.98400074	AQ_neg	FALSE	FALSE
Allantoin null 0.45100018	HMDB00462	C01551		140.0327	0.45100018	AQ_neg	FALSE	FALSE
Digallate		C01572		304.0206	1.1650008	AQ_neg	FALSE	FALSE
Hippuric acid	HMDB00714	C01586		179.0576	0.7000001	AQ_neg	FALSE	FALSE
Hippuric acid	HMDB00714	C01586		242.2243	2.880999	Lipid_neg	FALSE	FALSE
Ibuprofen		C01588		252.135	2.8150015	AQ_neg	FALSE	FALSE
Phlorizin	HMDB36634	C01604		436.1338	5.6700053	AQ_pos	FALSE	FALSE
Phytanic acid	HMDB00801	C01607		312.3017	0.5900001	AQ_neg	FALSE	FALSE
Phytanic acid	HMDB00801	C01607		2422.7268	6.2529955	Lipid_pos	FALSE	FALSE
Phytanic acid	HMDB00801	C01607		643.373	2.2870016	Lipid_neg	FALSE	FALSE
Threonic acid	HMDB00943	C01620		136.0365	9.185989	AQ_neg	FALSE	FALSE
Threonic acid nullnullnull 0.5299996	HMDB00943	C01620		136.0375	0.5299996	AQ_neg	FALSE	FALSE
UDP-D-apiose	HMDB12301	C01623		582.0473	3.386996	AQ_neg	FALSE	FALSE
UDP-D-apiose nullnullnull 3.7049966	HMDB12301	C01623		582.0475	3.7049966	AQ_neg	FALSE	FALSE
N-Acetyl-L-tyrosine	HMDB00866	C01657		600.3265	1.7689986	Lipid_neg
Kynurenic acid	HMDB00715	C01717		189.0419	0.46300024	AQ_neg	FALSE	FALSE
Octylamine		C01740		129.1521	1.1940001	AQ_pos	FALSE	FALSE
(+)-Borneol	HMDB35818	C01765		214.1562	0.48400024	AQ_neg	FALSE	FALSE
(R)-Carvone	HMDB35089	C01767		196.1092	1.335999	AQ_neg	FALSE	FALSE
Alginic acid	HMDB29940	C01768		418.0419	3.3840022	AQ_neg	FALSE	FALSE
Alginic acid nullnullnull 3.7109988	HMDB29940	C01768		418.0427	3.7109988	AQ_neg	FALSE	FALSE
Aldosterone	HMDB00037	C01780		816.5572	5.184998	Lipid_neg	TRUE	FALSE	R03713,R08949
Xanthotoxin		C01864		216.0428	0.23800026	AQ_neg	FALSE	FALSE
Zopolrestat		C01865		401.0415	3.6719978	AQ_pos	FALSE	FALSE
Pyroglutamic acid	HMDB00267	C01879		129.0419	2.3970022	AQ_neg	TRUE	FALSE	R02743,R03749
Pyroglutamic acid nullnullnull 2.3970022	HMDB00267	C01879		129.0415	2.3970022	AQ_neg	TRUE	FALSE	R02743,R03749
Pyroglutamic acid	HMDB00267	C01879		129.0425	2.3939981	AQ_pos	TRUE	FALSE	R02743,R03749
Pyroglutamic acid nullnullnull1.0709993	HMDB00267	C01879		129.0426	1.0709993	AQ_pos	TRUE	FALSE	R02743,R03749
Pyroglutamic acid nullnullnull4.553002	HMDB00267	C01879		129.0425	4.553002	AQ_pos	TRUE	FALSE	R02743,R03749
Pyroglutamic acid nullnullnull5.886997	HMDB00267	C01879		129.042	5.886997	AQ_pos	TRUE	FALSE	R02743,R03749
Pyroglutamic acid	HMDB00267	C01879		270.256	3.6189985	Lipid_neg	TRUE	FALSE	R02743,R03749
MG(0:0/22:5(7Z,10Z,13Z,16Z,19Z)/0:0)	HMDB11556	C01885		464.3117	1.1740016	AQ_neg	TRUE	TRUE	R02687
MG(0:0/22:1(13Z)/0:0)	HMDB11552	C01885		458.3594	0.78199995	AQ_neg	TRUE	TRUE	R02687
MG(0:0/18:3(6Z,9Z,12Z)/0:0)	HMDB11539	C01885		352.2601	1.1780009	AQ_neg	TRUE	TRUE	R02687
MG(0:0/22:1(13Z)/0:0) null 1.1539994	HMDB11552	C01885		458.3591	1.1539994	AQ_neg	TRUE	TRUE	R02687
MG(20:4(5Z,8Z,11Z,14Z)/0:0/0:0)	HMDB11578	C01885		378.2754	0.65000063	AQ_neg	TRUE	TRUE	R02687
MG(0:0/24:1(15Z)/0:0)	HMDB11559	C01885		486.3907	0.93699896	AQ_neg	TRUE	TRUE	R02687
MG(0:0/22:1(13Z)/0:0) null 0.8499991	HMDB11552	C01885		458.3594	0.8499991	AQ_neg	TRUE	TRUE	R02687
MG(0:0/22:2(13Z,16Z)/0:0)	HMDB11553	C01885		410.3367	0.49599952	AQ_neg	TRUE	TRUE	R02687
MG(18:2(9Z,12Z)/0:0/0:0)	HMDB11568	C01885		354.276	1.1770015	AQ_neg	TRUE	TRUE	R02687
MG(0:0/22:5(7Z,10Z,13Z,16Z,19Z)/0:0) nullnullnull 1.1740016	HMDB11556	C01885		464.3126	1.1740016	AQ_neg	TRUE	TRUE	R02687
MG(20:4(5Z,8Z,11Z,14Z)/0:0/0:0) null 1.1650008	HMDB11578	C01885		378.2758	1.1650008	AQ_neg	TRUE	TRUE	R02687
MG(0:0/22:2(13Z,16Z)/0:0) null 0.63000023	HMDB11553	C01885		470.3578	0.63000023	AQ_neg	TRUE	TRUE	R02687
MG(0:0/22:1(13Z)/0:0) null 0.78199995	HMDB11552	C01885		422.3827	0.78199995	AQ_neg	TRUE	TRUE	R02687
MG(0:0/24:6(6Z,9Z,12Z,15Z,18Z,21Z)/0:0)	HMDB11560	C01885		743.4797	5.4200044	Lipid_pos	TRUE	TRUE	R02687
MG(0:0/18:3(9Z,12Z,15Z)/0:0)	HMDB11540	C01885		728.5794	5.3790007	Lipid_pos	TRUE	TRUE	R02687
MG(0:0/18:2(9Z,12Z)/0:0)	HMDB11538	C01885		1567.1483	5.879003	Lipid_pos	TRUE	TRUE	R02687
MG(0:0/18:2(9Z,12Z)/0:0) 5.218996	HMDB11538	C01885		1508.1241	5.218996	Lipid_pos	TRUE	TRUE	R02687
MG(0:0/18:1(9Z)/0:0)	HMDB11537	C01885		1597.2103	6.5180044	Lipid_pos	TRUE	TRUE	R02687
MG(0:0/18:1(9Z)/0:0) 5.204995	HMDB11537	C01885		805.5608	5.204995	Lipid_pos	TRUE	TRUE	R02687
MG(0:0/18:0/0:0)	HMDB11535	C01885		775.5623	6.4299946	Lipid_pos	TRUE	TRUE	R02687
MG(0:0/18:0/0:0) 6.468996	HMDB11535	C01885		717.5655	6.468996	Lipid_pos	TRUE	TRUE	R02687
MG(0:0/24:0/0:0)	HMDB11558	C01885		803.544	4.9020023	Lipid_pos	TRUE	TRUE	R02687
MG(0:0/24:6(6Z,9Z,12Z,15Z,18Z,21Z)/0:0)	HMDB11560	C01885		430.3076	0.4020003	AQ_pos	TRUE	TRUE	R02687
MG(0:0/15:0/0:0)	HMDB11532	C01885		717.5304	6.182005	Lipid_neg	TRUE	TRUE	R02687
MG(0:0/24:6(6Z,9Z,12Z,15Z,18Z,21Z)/0:0)	HMDB11560	C01885		837.5493	5.0700054	Lipid_neg	TRUE	TRUE	R02687
MG(0:0/16:1(9Z)/0:0)	HMDB11534	C01885		465.8845	10.968006	Lipid_neg	TRUE	TRUE	R02687
MG(0:0/18:2(9Z,12Z)/0:0)	HMDB11538	C01885		928.5259	4.2730026	Lipid_neg	TRUE	TRUE	R02687
MG(0:0/16:1(9Z)/0:0) nullnullnull6.3280025	HMDB11534	C01885		945.5746	6.3280025	Lipid_neg	TRUE	TRUE	R02687
MG(0:0/18:2(9Z,12Z)/0:0) nullnullnull2.4900022	HMDB11538	C01885		346.2119	2.4900022	Lipid_neg	TRUE	TRUE	R02687
MG(0:0/18:2(9Z,12Z)/0:0) nullnullnull7.7039967	HMDB11538	C01885		689.5918	7.7039967	Lipid_neg	TRUE	TRUE	R02687
MG(0:0/18:3(9Z,12Z,15Z)/0:0)	HMDB11540	C01885		1060.6655	1.8419995	Lipid_neg	TRUE	TRUE	R02687
MG(0:0/22:1(13Z)/0:0)	HMDB11552	C01885		448.1508	1.6600021	Lipid_neg	TRUE	TRUE	R02687
MG(0:0/18:4(6Z,9Z,12Z,15Z)/0:0)	HMDB11541	C01885		1153.8672	5.4559956	Lipid_neg	TRUE	TRUE	R02687
MG(0:0/22:1(13Z)/0:0) nullnullnull5.4859953	HMDB11552	C01885		304.2373	5.4859953	Lipid_neg	TRUE	TRUE	R02687
MG(0:0/18:4(6Z,9Z,12Z,15Z)/0:0) nullnullnull7.1820054	HMDB11541	C01885		1266.6003	7.1820054	Lipid_neg	TRUE	TRUE	R02687
MG(0:0/22:0/0:0)	HMDB11551	C01885		557.3314	1.2190012	Lipid_neg	TRUE	TRUE	R02687
MG(0:0/18:2(9Z,12Z)/0:0) nullnullnull5.466003	HMDB11538	C01885		771.5194	5.466003	Lipid_neg	TRUE	TRUE	R02687
MG(0:0/22:1(13Z)/0:0) nullnullnull3.3670018	HMDB11552	C01885		608.4725	3.3670018	Lipid_neg	TRUE	TRUE	R02687
MG(0:0/20:5(5Z,8Z,11Z,14Z,17Z)/0:0)	HMDB11550	C01885		1040.5027	4.540002	Lipid_neg	TRUE	TRUE	R02687
MG(0:0/24:0/0:0)	HMDB11558	C01885		516.3784	2.597	Lipid_neg	TRUE	TRUE	R02687
MG(0:0/24:1(15Z)/0:0) nullnullnull3.0939972	HMDB11559	C01885		476.336	3.0939972	Lipid_neg	TRUE	TRUE	R02687
MG(0:0/18:3(9Z,12Z,15Z)/0:0) nullnullnull1.7510014	HMDB11540	C01885		527.3194	1.7510014	Lipid_neg	TRUE	TRUE	R02687
MG(0:0/20:4(8Z,11Z,14Z,17Z)/0:0)	HMDB11549	C01885		598.4167	2.682999	Lipid_neg	TRUE	TRUE	R02687
MG(0:0/18:3(9Z,12Z,15Z)/0:0) nullnullnull0.46799976	HMDB11540	C01885		171.8766	0.46799976	Lipid_neg	TRUE	TRUE	R02687
MG(0:0/18:3(9Z,12Z,15Z)/0:0) nullnullnull8.213008	HMDB11540	C01885		765.6279	8.213008	Lipid_neg	TRUE	TRUE	R02687
Dethiobiotin		C01909		214.1312	4.8819966	AQ_pos	FALSE	TRUE	R03182
Homo-L-arginine	HMDB00670	C01924		188.1276	10.624008	AQ_pos	FALSE	FALSE
Indomethacin	HMDB14473	C01926		339.0654	3.5610023	AQ_pos	FALSE	FALSE
Coenzyme Q9	HMDB06707	C01967		570.2804	1.4270015	Lipid_neg	TRUE	FALSE	R07235
Coenzyme Q9 nullnullnull11.005993	HMDB06707	C01967		1056.8688	11.005993	Lipid_neg	TRUE	FALSE	R07235
Aspulvinone E		C02006		278.0551	1.1930007	AQ_pos	FALSE	FALSE
Gentamicin C2		C02033		463.3046	2.3179972	AQ_neg	FALSE	FALSE
Glycyl-glycine	HMDB11733	C02037		328.2403	2.692997	Lipid_neg
Pseudouridine	HMDB00767	C02067		244.0692	0.44900024	AQ_neg	FALSE	FALSE
Pseudouridine nullnullnull 0.5499995	HMDB00767	C02067		244.0698	0.5499995	AQ_neg	FALSE	FALSE
Pseudouridine nullnullnull 0.43199953	HMDB00767	C02067		244.0699	0.43199953	AQ_neg	FALSE	FALSE
Pseudouridine nullnullnull 0.5499995 :1	HMDB00767	C02067		244.0692	0.5499995	AQ_neg	FALSE	FALSE
Pseudouridine	HMDB00767	C02067		244.07	0.3969997	AQ_pos	FALSE	FALSE
Tos-Arg-CH2Cl		C02087		332.1079	5.138	AQ_pos	FALSE	FALSE
2-oxophytanic acid		C02117		538.421	3.0420017	Lipid_pos	FALSE	FALSE
Glucotropaeolin	HMDB38419	C02153		409.0487	4.0520015	AQ_neg	FALSE	FALSE
Steryl sulfate		C02195		388.1893	0.2649998	AQ_neg	FALSE	FALSE
UDP-L-rhamnose	HMDB12305	C02199		549.0751	3.6300025	AQ_pos	FALSE	FALSE
Citraconic acid	HMDB00634	C02226		130.0264	4.274996	AQ_neg	FALSE	TRUE	R03896
Citraconic acid nullnullnull 0.7300002	HMDB00634	C02226		130.0258	0.7300002	AQ_neg	FALSE	TRUE	R03896
Citraconic acid nullnullnull 0.5	HMDB00634	C02226		130.0258	0.5	AQ_neg	FALSE	TRUE	R03896
7-Methylguanine	HMDB00897	C02242		165.0656	0.5800007	AQ_pos	FALSE	FALSE
Pentostatin	HMDB14692	C02267		268.1167	4.256003	AQ_pos	FALSE	FALSE
Dichloromethane	HMDB31548	C02271		895.6275	7.2119946	Lipid_pos	FALSE	FALSE
Glycyrrhetinic acid	HMDB11628	C02283		314.1277	0.9609992	Lipid_neg
Methylguanidine	HMDB01522	C02294		95.0471	0.6119996	AQ_pos	FALSE	FALSE
D-Fructose	HMDB00660	C02336		180.0635	0.9199988	AQ_neg	TRUE	TRUE	R00802,R03921,R06088
D-Fructose nullnullnull 2.270997	HMDB00660	C02336		180.063	2.270997	AQ_neg	TRUE	TRUE	R00802,R03921,R06088
D-Fructose nullnullnull 2.2700012	HMDB00660	C02336		240.0841	2.2700012	AQ_neg	TRUE	TRUE	R00802,R03921,R06088
D-Fructose	HMDB00660	C02336		606.4094	4.244997	Lipid_neg	TRUE	TRUE	R00802,R03921,R06088
(S)(+)-Allantoin		C02350		158.0355	0.44900024	AQ_neg	TRUE	FALSE	R06604
2-Hydroxyadipic acid	HMDB00321	C02360		162.0521	0.9240011	AQ_neg	FALSE	FALSE
3-Oxododecanoic acid	HMDB10727	C02367		300.2033	3.266	Lipid_pos	FALSE	FALSE
4-Aminophenol	HMDB01169	C02372		109.0531	0.39899987	AQ_pos	FALSE	FALSE
4-Aminophenol 3.9159956	HMDB01169	C02372		109.0525	3.9159956	AQ_pos	FALSE	FALSE
5-Methylcytosine		C02376		125.0585	1.519999	AQ_pos	FALSE	FALSE
Beta-Leucine	HMDB03640	C02486		131.0935	4.0989995	AQ_neg	FALSE	FALSE
Beta-Leucine nullnullnull 4.237	HMDB03640	C02486		131.0943	4.237	AQ_neg	FALSE	FALSE
Beta-Leucine	HMDB03640	C02486		181.9771	11.127004	Lipid_pos	FALSE	FALSE
Beta-Leucine	HMDB03640	C02486		131.0947	3.8269982	AQ_pos	FALSE	FALSE
Beta-Leucine nullnullnull2.860996	HMDB03640	C02486		131.095	2.860996	AQ_pos	FALSE	FALSE
Beta-Leucine nullnullnull6.4880004	HMDB03640	C02486		131.0943	6.4880004	AQ_pos	FALSE	FALSE
1-Methyladenosine	HMDB03331	C02494		281.1108	9.242994	AQ_pos	FALSE	FALSE
1-Methyladenosine nullnullnull4.0889974	HMDB03331	C02494		281.1124	4.0889974	AQ_pos	FALSE	FALSE
1-Methyladenosine nullnullnull4.009002	HMDB03331	C02494		281.1123	4.009002	AQ_pos	FALSE	FALSE
1-Methyladenosine nullnullnull3.8329997	HMDB03331	C02494		281.1122	3.8329997	AQ_pos	FALSE	FALSE
1-Methyladenosine nullnullnull4.098	HMDB03331	C02494		281.1114	4.098	AQ_pos	FALSE	FALSE
1-Methyladenosine nullnullnull0.44200015	HMDB03331	C02494		281.1114	0.44200015	AQ_pos	FALSE	FALSE
2-Hydroxypyridine	HMDB13751	C02502		95.0373	0.22500019	AQ_pos	FALSE	FALSE
CE(20:4(5Z,8Z,11Z,14Z)	HMDB06726	C02530		590.4506	3.648002	Lipid_pos	TRUE	FALSE	R01461
CE(18:3(6Z,9Z,12Z))	HMDB10369	C02530		2582.5872	1.932002	Lipid_pos	TRUE	FALSE	R01461
Estrone sulfate	HMDB01425	C02538		349.23	3.658997	Lipid_pos	TRUE	FALSE	R02350
L-Acetylcarnitine	HMDB00201	C02571		203.116	5.690002	AQ_pos	TRUE	FALSE	R02396
5-O-Feruloylquinic acid		C02572		368.111	3.2999983	AQ_neg	FALSE	FALSE
5-O-Feruloylquinic acid nullnullnull 3.556		C02572		368.1114	3.556	AQ_neg	FALSE	FALSE
5-O-Feruloylquinic acid nullnullnull 0.91300005		C02572		368.1116	0.91300005	AQ_neg	FALSE	FALSE
Desacetoxyvindoline		C02673		444.2261	0.48899955	AQ_neg	FALSE	FALSE
Ribonolactone	HMDB01900	C02674		148.0362	9.257997	AQ_neg	FALSE	FALSE
Dodecanoic acid	HMDB00638	C02679		805.5601	5.8829966	Lipid_pos	TRUE	TRUE	R04014
Galactosylceramide (d18:1/16:0)	HMDB10708	C02686		827.6818	7.3930044	Lipid_pos	TRUE	TRUE	R01500,R04019,R04856
Galactosylceramide (d18:1/16:0) 7.708999	HMDB10708	C02686		1018.6372	7.708999	Lipid_pos	TRUE	TRUE	R01500,R04019,R04856
GalCer(d18:1/23:0)		C02686		1373.1877	7.1259966	Lipid_pos	TRUE	TRUE	R01500,R04019,R04856
Galactosylceramide (d18:1/16:0)	HMDB10708	C02686		699.57	0.6969995	AQ_pos	TRUE	TRUE	R01500,R04019,R04856
Galactosylceramide (d18:1/16:0)	HMDB10708	C02686		685.8091	10.981005	Lipid_neg	TRUE	TRUE	R01500,R04019,R04856
Galactosylceramide (d18:1/22:0)	HMDB10711	C02686		1667.3077	6.5669985	Lipid_neg	TRUE	TRUE	R01500,R04019,R04856
N-Acetyl-L-methionine	HMDB11745	C02712		191.0621	0.92900074	AQ_neg	FALSE	FALSE
N(6)-Methyllysine	HMDB02038	C02728		160.1212	13.166993	AQ_pos	FALSE	FALSE
N(6)-Methyllysine nullnullnull0.51800036	HMDB02038	C02728		142.1106	0.51800036	AQ_pos	FALSE	FALSE
PS(8:0/8:0)		C02737	LMGP03010021	511.2595	0.45000044	AQ_neg	TRUE	TRUE	R01800,R07376,R07377,R09035
PS(22:2(13Z,16Z)/20:3(8Z,11Z,14Z))		C02737	LMGP03010778	911.5797	0.9680005	AQ_neg	TRUE	TRUE	R01800,R07376,R07377,R09035
PS(22:2(13Z,16Z)/20:2(11Z,14Z))		C02737	LMGP03010777	913.5953	1.1050013	AQ_neg	TRUE	TRUE	R01800,R07376,R07377,R09035
PS(22:2(13Z,16Z)/0:0)		C02737	LMGP03050024	577.3356	3.368001	AQ_neg	TRUE	TRUE	R01800,R07376,R07377,R09035
PS(18:0/20:3(8Z,11Z,14Z))	HMDB12382	C02737		813.5499	2.5959973	AQ_neg	TRUE	TRUE	R01800,R07376,R07377,R09035
PS(22:6(4Z,7Z,10Z,13Z,16Z,19Z)/19:1(9Z))		C02737	LMGP03010834	829.521	1.4040004	AQ_neg	TRUE	TRUE	R01800,R07376,R07377,R09035
PS(22:6(4Z,7Z,10Z,13Z,16Z,19Z)/22:1(11Z))		C02737	LMGP03010843	935.5867	0.9309998	AQ_neg	TRUE	TRUE	R01800,R07376,R07377,R09035
PS(22:6(4Z,7Z,10Z,13Z,16Z,19Z)/18:0)	HMDB12444	C02737		835.5313	1.5429994	AQ_neg	TRUE	TRUE	R01800,R07376,R07377,R09035
PS(22:1(11Z)/20:5(5Z,8Z,11Z,14Z,17Z))		C02737	LMGP03010749	909.568	0.9240011	AQ_neg	TRUE	TRUE	R01800,R07376,R07377,R09035
PS(20:3(8Z,11Z,14Z)/0:0)		C02737	LMGP03050022	360.2143	1.7169995	Lipid_pos	TRUE	TRUE	R01800,R07376,R07377,R09035
PS(18:0/0:0)		C02737	LMGP03050006	303.2905	1.5019991	Lipid_pos	TRUE	TRUE	R01800,R07376,R07377,R09035
PS(22:6(4Z,7Z,10Z,13Z,16Z,19Z)/17:1(9Z))		C02737	LMGP03010825	1535.0776	5.174995	Lipid_pos	TRUE	TRUE	R01800,R07376,R07377,R09035
PS(18:3(9Z,12Z,15Z)/17:2(9Z,12Z))		C02737	LMGP03010406	1528.0944	5.3020015	Lipid_pos	TRUE	TRUE	R01800,R07376,R07377,R09035
PS(20:4(5Z,8Z,11Z,14Z)/17:2(9Z,12Z))		C02737	LMGP03010629	763.5448	5.536005	Lipid_pos	TRUE	TRUE	R01800,R07376,R07377,R09035
PS(22:6(4Z,7Z,10Z,13Z,16Z,19Z)/17:2(9Z,12Z))		C02737	LMGP03010826	753.5709	6.6950054	Lipid_pos	TRUE	TRUE	R01800,R07376,R07377,R09035
PS(22:6(4Z,7Z,10Z,13Z,16Z,19Z)/17:1(9Z)) 5.6350045		C02737	LMGP03010825	765.5604	5.6350045	Lipid_pos	TRUE	TRUE	R01800,R07376,R07377,R09035
PS(20:5(5Z,8Z,11Z,14Z,17Z)/17:0)		C02737	LMGP03010656	1538.1885	6.578998	Lipid_pos	TRUE	TRUE	R01800,R07376,R07377,R09035
PS(20:3(8Z,11Z,14Z)/17:2(9Z,12Z))		C02737	LMGP03010599	1537.1082	5.730998	Lipid_pos	TRUE	TRUE	R01800,R07376,R07377,R09035
PS(16:0/18:0)	HMDB12356	C02737		898.7006	8.620989	Lipid_pos	TRUE	TRUE	R01800,R07376,R07377,R09035
PS(22:6(4Z,7Z,10Z,13Z,16Z,19Z)/17:1(9Z)) 6.067995		C02737	LMGP03010825	717.5645	6.067995	Lipid_pos	TRUE	TRUE	R01800,R07376,R07377,R09035
PS(20:3(8Z,11Z,14Z)/17:2(9Z,12Z)) 7.190002		C02737	LMGP03010599	1618.2976	7.190002	Lipid_pos	TRUE	TRUE	R01800,R07376,R07377,R09035
PS(22:6(4Z,7Z,10Z,13Z,16Z,19Z)/19:1(9Z))		C02737	LMGP03010834	1588.6304	5.869996	Lipid_pos	TRUE	TRUE	R01800,R07376,R07377,R09035
PS(22:6(4Z,7Z,10Z,13Z,16Z,19Z)/19:1(9Z)) 2.931		C02737	LMGP03010834	538.4239	2.931	Lipid_pos	TRUE	TRUE	R01800,R07376,R07377,R09035
PS(22:6(4Z,7Z,10Z,13Z,16Z,19Z)/19:1(9Z)) 7.249004		C02737	LMGP03010834	895.6284	7.249004	Lipid_pos	TRUE	TRUE	R01800,R07376,R07377,R09035
PS(20:5(5Z,8Z,11Z,14Z,17Z)/19:1(9Z))		C02737	LMGP03010665	2067.5676	4.5199957	Lipid_pos	TRUE	TRUE	R01800,R07376,R07377,R09035
PS(20:5(5Z,8Z,11Z,14Z,17Z)/19:1(9Z)) 2.220001		C02737	LMGP03010665	464.357	2.220001	Lipid_pos	TRUE	TRUE	R01800,R07376,R07377,R09035
PS(22:6(4Z,7Z,10Z,13Z,16Z,19Z)/19:1(9Z)) 6.460999		C02737	LMGP03010834	2536.7205	6.460999	Lipid_pos	TRUE	TRUE	R01800,R07376,R07377,R09035
PS(22:2(13Z,16Z)/20:5(5Z,8Z,11Z,14Z,17Z))		C02737	LMGP03010780	436.3524	3.5230017	Lipid_pos	TRUE	TRUE	R01800,R07376,R07377,R09035
PS(20:0/18:0)		C02737	LMGP03010952	3209.3728	6.536993	Lipid_pos	TRUE	TRUE	R01800,R07376,R07377,R09035
PS(20:0/18:0) 7.09699		C02737	LMGP03010952	3268.6074	7.09699	Lipid_pos	TRUE	TRUE	R01800,R07376,R07377,R09035
PS(22:6(4Z,7Z,10Z,13Z,16Z,19Z)/19:0) 7.666993		C02737	LMGP03010833	862.6818	7.666993	Lipid_pos	TRUE	TRUE	R01800,R07376,R07377,R09035
PS(22:6(4Z,7Z,10Z,13Z,16Z,19Z)/19:0) 6.369996		C02737	LMGP03010833	505.3538	6.369996	Lipid_pos	TRUE	TRUE	R01800,R07376,R07377,R09035
PS(20:2(11Z,14Z)/17:2(9Z,12Z))		C02737	LMGP03010568	790.5209	4.6740036	Lipid_pos	TRUE	TRUE	R01800,R07376,R07377,R09035
PS(22:6(4Z,7Z,10Z,13Z,16Z,19Z)/19:1(9Z)) 6.135005		C02737	LMGP03010834	725.5337	6.135005	Lipid_pos	TRUE	TRUE	R01800,R07376,R07377,R09035
PS(19:1(9Z)/20:4(5Z,8Z,11Z,14Z))		C02737	LMGP03010503	255.2913	2.022002	Lipid_pos	TRUE	TRUE	R01800,R07376,R07377,R09035
PS(22:6(4Z,7Z,10Z,13Z,16Z,19Z)/19:0) 3.2690015		C02737	LMGP03010833	1443.8094	3.2690015	Lipid_pos	TRUE	TRUE	R01800,R07376,R07377,R09035
PS(18:0/18:1(9Z))	HMDB10163	C02737		1477.1277	6.1519976	Lipid_pos	TRUE	TRUE	R01800,R07376,R07377,R09035
PS(21:0/20:5(5Z,8Z,11Z,14Z,17Z))		C02737	LMGP03010697	3180.2695	5.458006	Lipid_pos	TRUE	TRUE	R01800,R07376,R07377,R09035
PS(21:0/19:0)		C02737	LMGP03010690	574.4635	3.9070036	Lipid_pos	TRUE	TRUE	R01800,R07376,R07377,R09035
PS(22:4(7Z,10Z,13Z,16Z)/22:0)		C02737	LMGP03010813	928.5068	4.235995	Lipid_pos	TRUE	TRUE	R01800,R07376,R07377,R09035
PS(22:4(7Z,10Z,13Z,16Z)/22:0) 8.581987		C02737	LMGP03010813	846.6699	8.581987	Lipid_pos	TRUE	TRUE	R01800,R07376,R07377,R09035
PS(21:0/20:4(5Z,8Z,11Z,14Z))		C02737	LMGP03010696	892.5509	6.4780045	Lipid_pos	TRUE	TRUE	R01800,R07376,R07377,R09035
PS(20:2(11Z,14Z)/17:2(9Z,12Z))		C02737	LMGP03010568	797.528	2.7460015	AQ_pos	TRUE	TRUE	R01800,R07376,R07377,R09035
PS(22:2(13Z,16Z)/20:5(5Z,8Z,11Z,14Z,17Z))		C02737	LMGP03010780	861.5506	3.5769982	AQ_pos	TRUE	TRUE	R01800,R07376,R07377,R09035
PS(22:6(4Z,7Z,10Z,13Z,16Z,19Z)/22:1(11Z))		C02737	LMGP03010843	889.5815	3.575001	AQ_pos	TRUE	TRUE	R01800,R07376,R07377,R09035
PS(22:2(13Z,16Z)/20:4(5Z,8Z,11Z,14Z))		C02737	LMGP03010779	863.5676	3.575001	AQ_pos	TRUE	TRUE	R01800,R07376,R07377,R09035
PS(22:6(4Z,7Z,10Z,13Z,16Z,19Z)/22:4(7Z,10Z,13Z,16Z))		C02737	LMGP03010845	883.5368	2.5390012	AQ_pos	TRUE	TRUE	R01800,R07376,R07377,R09035
PS(22:2(13Z,16Z)/0:0)		C02737	LMGP03050024	599.3222	3.5629995	AQ_pos	TRUE	TRUE	R01800,R07376,R07377,R09035
PS(22:4(7Z,10Z,13Z,16Z)/20:4(5Z,8Z,11Z,14Z))		C02737	LMGP03010810	879.4818	2.6139987	AQ_pos	TRUE	TRUE	R01800,R07376,R07377,R09035
PS(22:2(13Z,16Z)/22:4(7Z,10Z,13Z,16Z))		C02737	LMGP03010785	913.5813	3.5809965	AQ_pos	TRUE	TRUE	R01800,R07376,R07377,R09035
PS(18:2(9Z,12Z)/0:0)		C02737	LMGP03050011	503.2664	2.292003	AQ_pos	TRUE	TRUE	R01800,R07376,R07377,R09035
PS(22:6(4Z,7Z,10Z,13Z,16Z,19Z)/22:4(7Z,10Z,13Z,16Z)) 2.548001		C02737	LMGP03010845	903.4818	2.548001	AQ_pos	TRUE	TRUE	R01800,R07376,R07377,R09035
PS(20:1(11Z)/0:0)		C02737	LMGP03050020	589.2778	3.7920008	AQ_pos	TRUE	TRUE	R01800,R07376,R07377,R09035
PS(17:2(9Z,12Z)/0:0)		C02737	LMGP03050016	418.2967	2.227998	Lipid_neg	TRUE	TRUE	R01800,R07376,R07377,R09035
PS(18:3(9Z,12Z,15Z)/18:3(9Z,12Z,15Z))		C02737	LMGP03010974	207.981	11.021988	Lipid_neg	TRUE	TRUE	R01800,R07376,R07377,R09035
PS(20:5(5Z,8Z,11Z,14Z,17Z)/20:4(5Z,8Z,11Z,14Z))		C02737	LMGP03010670	364.2588	3.734996	Lipid_neg	TRUE	TRUE	R01800,R07376,R07377,R09035
PS(20:4(5Z,8Z,11Z,14Z)/0:0)		C02737	LMGP03050007	113.9924	0.35799998	Lipid_neg	TRUE	TRUE	R01800,R07376,R07377,R09035
PS(20:4(5Z,8Z,11Z,14Z)/18:3(6Z,9Z,12Z))		C02737	LMGP03010633	789.5657	5.6700044	Lipid_neg	TRUE	TRUE	R01800,R07376,R07377,R09035
PS(19:0/0:0)		C02737	LMGP03050028	1531.9978	1.9170022	Lipid_neg	TRUE	TRUE	R01800,R07376,R07377,R09035
PS(22:6(4Z,7Z,10Z,13Z,16Z,19Z)/22:6(4Z,7Z,10Z,13Z,16Z,19Z))		C02737	LMGP01030017	327.84	11.129013	Lipid_neg	TRUE	TRUE	R01800,R07376,R07377,R09035
PS(20:5(5Z,8Z,11Z,14Z,17Z)/20:3(8Z,11Z,14Z))		C02737	LMGP03010669	974.6727	7.586995	Lipid_neg	TRUE	TRUE	R01800,R07376,R07377,R09035
PS(20:0/0:0)		C02737	LMGP03050012	393.9836	1.5049995	Lipid_neg	TRUE	TRUE	R01800,R07376,R07377,R09035
PS(22:1(11Z)/16:0)		C02737	LMGP03010731	706.5825	7.539995	Lipid_neg	TRUE	TRUE	R01800,R07376,R07377,R09035
PS(22:6(4Z,7Z,10Z,13Z,16Z,19Z)/0:0)		C02737	LMGP03050013	590.5222	4.0260005	Lipid_neg	TRUE	TRUE	R01800,R07376,R07377,R09035
PS(22:6(4Z,7Z,10Z,13Z,16Z,19Z)/18:4(6Z,9Z,12Z,15Z))		C02737	LMGP03010832	909.6118	6.6550055	Lipid_neg	TRUE	TRUE	R01800,R07376,R07377,R09035
PS(20:4(5Z,8Z,11Z,14Z)/18:4(6Z,9Z,12Z,15Z))		C02737	LMGP03010635	228.2089	2.5549967	Lipid_neg	TRUE	TRUE	R01800,R07376,R07377,R09035
PS(20:4(5Z,8Z,11Z,14Z)/0:0) nullnullnull5.4569993		C02737	LMGP03050007	610.4298	5.4569993	Lipid_neg	TRUE	TRUE	R01800,R07376,R07377,R09035
PS(20:5(5Z,8Z,11Z,14Z,17Z)/19:1(9Z))		C02737	LMGP03010665	994.6528	6.9790034	Lipid_neg	TRUE	TRUE	R01800,R07376,R07377,R09035
PS(20:5(5Z,8Z,11Z,14Z,17Z)/19:1(9Z)) nullnullnull5.3169937		C02737	LMGP03010665	841.5417	5.3169937	Lipid_neg	TRUE	TRUE	R01800,R07376,R07377,R09035
PS(18:3(9Z,12Z,15Z)/20:3(8Z,11Z,14Z))	HMDB12415	C02737		422.3373	2.960002	Lipid_neg	TRUE	TRUE	R01800,R07376,R07377,R09035
PS(20:1(11Z)/0:0)		C02737	LMGP03050020	770.6259	2.869998	Lipid_neg	TRUE	TRUE	R01800,R07376,R07377,R09035
PS(18:0/22:6(4Z,7Z,10Z,13Z,16Z,19Z))	HMDB10167	C02737		1118.6263	7.3319917	Lipid_neg	TRUE	TRUE	R01800,R07376,R07377,R09035
PS(20:0/0:0) nullnullnull4.630003		C02737	LMGP03050012	1226.7457	4.630003	Lipid_neg	TRUE	TRUE	R01800,R07376,R07377,R09035
PS(18:2(9Z,12Z)/0:0)		C02737	LMGP03050011	960.6527	7.3319917	Lipid_neg	TRUE	TRUE	R01800,R07376,R07377,R09035
PS(22:2(13Z,16Z)/20:5(5Z,8Z,11Z,14Z,17Z))		C02737	LMGP03010780	847.5848	6.446003	Lipid_neg	TRUE	TRUE	R01800,R07376,R07377,R09035
PS(21:0/0:0)		C02737	LMGP03050026	1529.1327	6.327002	Lipid_neg	TRUE	TRUE	R01800,R07376,R07377,R09035
PS(22:2(13Z,16Z)/0:0)		C02737	LMGP03050024	882.5304	4.601997	Lipid_neg	TRUE	TRUE	R01800,R07376,R07377,R09035
PS(20:3(8Z,11Z,14Z)/0:0)		C02737	LMGP03050022	576.4705	4.972998	Lipid_neg	TRUE	TRUE	R01800,R07376,R07377,R09035
PS(6:0/6:0)		C02737	LMGP03010020	1104.6058	7.093	Lipid_neg	TRUE	TRUE	R01800,R07376,R07377,R09035
PS(22:0/0:0)		C02737	LMGP03050025	614.5196	6.5120006	Lipid_neg	TRUE	TRUE	R01800,R07376,R07377,R09035
PS(22:1(11Z)/0:0)		C02737	LMGP03050023	819.5707	5.9670014	Lipid_neg	TRUE	TRUE	R01800,R07376,R07377,R09035
PS(21:0/20:3(8Z,11Z,14Z))		C02737	LMGP03010695	991.6855	7.9219975	Lipid_neg	TRUE	TRUE	R01800,R07376,R07377,R09035
PS(20:2(11Z,14Z)/0:0)		C02737	LMGP03050021	963.5395	5.5379977	Lipid_neg	TRUE	TRUE	R01800,R07376,R07377,R09035
PS(12:0/12:0) nullnullnull1.921001		C02737	LMGP03010027	533.307	1.921001	Lipid_neg	TRUE	TRUE	R01800,R07376,R07377,R09035
PS(20:2(11Z,14Z)/17:2(9Z,12Z))		C02737	LMGP03010568	1020.5186	5.200996	Lipid_neg	TRUE	TRUE	R01800,R07376,R07377,R09035
PS(19:1(9Z)/16:1(9Z))		C02737	LMGP03010487	564.4322	3.2640045	Lipid_neg	TRUE	TRUE	R01800,R07376,R07377,R09035
PS(20:4(5Z,8Z,11Z,14Z)/19:1(9Z))		C02737	LMGP03010637	1146.9639	3.6210015	Lipid_neg	TRUE	TRUE	R01800,R07376,R07377,R09035
PS(20:1(11Z)/17:2(9Z,12Z))		C02737	LMGP03010538	818.6213	2.692997	Lipid_neg	TRUE	TRUE	R01800,R07376,R07377,R09035
PS(20:4(5Z,8Z,11Z,14Z)/19:1(9Z)) nullnullnull1.9170022		C02737	LMGP03010637	1028.6395	1.9170022	Lipid_neg	TRUE	TRUE	R01800,R07376,R07377,R09035
PS(18:0/20:4(8Z,11Z,14Z,17Z))	HMDB10165	C02737		726.4969	4.0270004	Lipid_neg	TRUE	TRUE	R01800,R07376,R07377,R09035
PS(20:4(5Z,8Z,11Z,14Z)/19:1(9Z)) nullnullnull10.997992		C02737	LMGP03010637	525.849	10.997992	Lipid_neg	TRUE	TRUE	R01800,R07376,R07377,R09035
PS(18:0/15:0)		C02737	LMGP03010310	236.1775	1.8090005	Lipid_neg	TRUE	TRUE	R01800,R07376,R07377,R09035
PS(20:4(5Z,8Z,11Z,14Z)/19:0)		C02737	LMGP03010636	375.9151	0.36000025	Lipid_neg	TRUE	TRUE	R01800,R07376,R07377,R09035
PS(22:4(7Z,10Z,13Z,16Z)/20:5(5Z,8Z,11Z,14Z,17Z))		C02737	LMGP03010811	234.1626	1.6200001	Lipid_neg	TRUE	TRUE	R01800,R07376,R07377,R09035
PS(20:1(11Z)/17:2(9Z,12Z)) nullnullnull3.4159968		C02737	LMGP03010538	554.2055	3.4159968	Lipid_neg	TRUE	TRUE	R01800,R07376,R07377,R09035
PS(18:1(9Z)/17:0)		C02737	LMGP03010327	939.6872	2.3329968	Lipid_neg	TRUE	TRUE	R01800,R07376,R07377,R09035
PS(20:4(5Z,8Z,11Z,14Z)/19:0) nullnullnull2.369002		C02737	LMGP03010636	721.3116	2.369002	Lipid_neg	TRUE	TRUE	R01800,R07376,R07377,R09035
PS(20:1(11Z)/17:2(9Z,12Z)) nullnullnull2.0359993		C02737	LMGP03010538	200.177	2.0359993	Lipid_neg	TRUE	TRUE	R01800,R07376,R07377,R09035
PS(18:0/22:5(7Z,10Z,13Z,16Z,19Z))	HMDB10166	C02737		727.3266	1.8829997	Lipid_neg	TRUE	TRUE	R01800,R07376,R07377,R09035
PS(20:1(11Z)/17:1(9Z))		C02737	LMGP03010537	396.1984	1.1050011	Lipid_neg	TRUE	TRUE	R01800,R07376,R07377,R09035
PS(20:4(5Z,8Z,11Z,14Z)/19:0) nullnullnull2.350002		C02737	LMGP03010636	1084.7	2.350002	Lipid_neg	TRUE	TRUE	R01800,R07376,R07377,R09035
PS(18:1(9Z)/17:0) nullnullnull5.0769973		C02737	LMGP03010327	1005.5166	5.0769973	Lipid_neg	TRUE	TRUE	R01800,R07376,R07377,R09035
PS(16:0/18:0)	HMDB12356	C02737		829.4925	1.6430005	Lipid_neg	TRUE	TRUE	R01800,R07376,R07377,R09035
PS(21:0/20:5(5Z,8Z,11Z,14Z,17Z))		C02737	LMGP03010697	863.6239	8.073994	Lipid_neg	TRUE	TRUE	R01800,R07376,R07377,R09035
PS(20:1(11Z)/17:1(9Z)) nullnullnull3.384002		C02737	LMGP03010537	412.2143	3.384002	Lipid_neg	TRUE	TRUE	R01800,R07376,R07377,R09035
PS(18:0/20:3(8Z,11Z,14Z))	HMDB12382	C02737		511.2616	1.0699998	Lipid_neg	TRUE	TRUE	R01800,R07376,R07377,R09035
PS(22:2(13Z,16Z)/17:1(9Z))		C02737	LMGP03010765	310.155	2.0370014	Lipid_neg	TRUE	TRUE	R01800,R07376,R07377,R09035
PS(22:2(13Z,16Z)/17:1(9Z)) nullnullnull2.0229988		C02737	LMGP03010765	162.0533	2.0229988	Lipid_neg	TRUE	TRUE	R01800,R07376,R07377,R09035
PS(20:4(5Z,8Z,11Z,14Z)/19:0) nullnullnull3.2339985		C02737	LMGP03010636	628.5787	3.2339985	Lipid_neg	TRUE	TRUE	R01800,R07376,R07377,R09035
PS(20:5(5Z,8Z,11Z,14Z,17Z)/21:0)		C02737	LMGP03010672	1206.7559	4.761996	Lipid_neg	TRUE	TRUE	R01800,R07376,R07377,R09035
PS(20:1(11Z)/17:1(9Z)) nullnullnull7.533997		C02737	LMGP03010537	630.5646	7.533997	Lipid_neg	TRUE	TRUE	R01800,R07376,R07377,R09035
PS(16:0/18:0) nullnullnull1.7590014	HMDB12356	C02737		1651.9935	1.7590014	Lipid_neg	TRUE	TRUE	R01800,R07376,R07377,R09035
PS(20:1(11Z)/17:1(9Z)) nullnullnull3.2640045		C02737	LMGP03010537	744.5315	3.2640045	Lipid_neg	TRUE	TRUE	R01800,R07376,R07377,R09035
PS(16:0/18:0) nullnullnull4.5039983	HMDB12356	C02737		530.4302	4.5039983	Lipid_neg	TRUE	TRUE	R01800,R07376,R07377,R09035
PS(18:0/18:1(9Z))	HMDB10163	C02737		828.6454	3.2339993	Lipid_neg	TRUE	TRUE	R01800,R07376,R07377,R09035
PS(22:1(11Z)/18:3(6Z,9Z,12Z))		C02737	LMGP03010739	541.8149	11.002008	Lipid_neg	TRUE	TRUE	R01800,R07376,R07377,R09035
PS(22:6(4Z,7Z,10Z,13Z,16Z,19Z)/21:0)		C02737	LMGP03010841	713.5339	6.3340034	Lipid_neg	TRUE	TRUE	R01800,R07376,R07377,R09035
PS(16:1(9Z)/18:0)	HMDB12367	C02737		835.5422	1.9530016	Lipid_neg	TRUE	TRUE	R01800,R07376,R07377,R09035
PS(22:2(13Z,16Z)/16:0)		C02737	LMGP03010762	719.2931	2.0039988	Lipid_neg	TRUE	TRUE	R01800,R07376,R07377,R09035
PS(21:0/20:5(5Z,8Z,11Z,14Z,17Z)) nullnullnull3.309		C02737	LMGP03010697	602.2903	3.309	Lipid_neg	TRUE	TRUE	R01800,R07376,R07377,R09035
PS(19:0/16:0)		C02737	LMGP03010953	837.5809	2.3609977	Lipid_neg	TRUE	TRUE	R01800,R07376,R07377,R09035
PS(22:6(4Z,7Z,10Z,13Z,16Z,19Z)/21:0) nullnullnull1.7619988		C02737	LMGP03010841	1098.6409	1.7619988	Lipid_neg	TRUE	TRUE	R01800,R07376,R07377,R09035
PS(22:6(4Z,7Z,10Z,13Z,16Z,19Z)/21:0) nullnullnull4.2319965		C02737	LMGP03010841	1041.6426	4.2319965	Lipid_neg	TRUE	TRUE	R01800,R07376,R07377,R09035
PS(20:1(11Z)/17:1(9Z)) nullnullnull1.6820009		C02737	LMGP03010537	873.4784	1.6820009	Lipid_neg	TRUE	TRUE	R01800,R07376,R07377,R09035
PS(18:0/18:1(9Z)) nullnullnull7.0689936	HMDB10163	C02737		684.6014	7.0689936	Lipid_neg	TRUE	TRUE	R01800,R07376,R07377,R09035
PS(18:0/20:3(8Z,11Z,14Z)) nullnullnull0.84100044	HMDB12382	C02737		398.185	0.84100044	Lipid_neg	TRUE	TRUE	R01800,R07376,R07377,R09035
PS(22:2(13Z,16Z)/17:1(9Z)) nullnullnull1.9429982		C02737	LMGP03010765	739.2824	1.9429982	Lipid_neg	TRUE	TRUE	R01800,R07376,R07377,R09035
PS(22:2(13Z,16Z)/17:1(9Z)) nullnullnull1.8480018		C02737	LMGP03010765	807.5075	1.8480018	Lipid_neg	TRUE	TRUE	R01800,R07376,R07377,R09035
PS(19:0/16:0) nullnullnull2.682999		C02737	LMGP03010953	666.4092	2.682999	Lipid_neg	TRUE	TRUE	R01800,R07376,R07377,R09035
PS(22:6(4Z,7Z,10Z,13Z,16Z,19Z)/21:0) 2.5729983		C02737	LMGP03010841	486.3832	2.5729983	Lipid_neg	TRUE	TRUE	R01800,R07376,R07377,R09035
PS(21:0/20:4(5Z,8Z,11Z,14Z))		C02737	LMGP03010696	278.2214	5.485995	Lipid_neg	TRUE	TRUE	R01800,R07376,R07377,R09035
PS(22:2(13Z,16Z)/16:0) nullnullnull3.365998		C02737	LMGP03010762	1188.95	3.365998	Lipid_neg	TRUE	TRUE	R01800,R07376,R07377,R09035
PS(20:1(11Z)/17:0)		C02737	LMGP03010536	300.2102	2.246998	Lipid_neg	TRUE	TRUE	R01800,R07376,R07377,R09035
PS(18:0/20:3(8Z,11Z,14Z)) nullnullnull5.3089967	HMDB12382	C02737		1046.5267	5.3089967	Lipid_neg	TRUE	TRUE	R01800,R07376,R07377,R09035
PS(18:0/20:3(8Z,11Z,14Z)) nullnullnull3.2339993	HMDB12382	C02737		386.1964	3.2339993	Lipid_neg	TRUE	TRUE	R01800,R07376,R07377,R09035
PS(21:0/20:4(5Z,8Z,11Z,14Z)) nullnullnull11.002008		C02737	LMGP03010696	491.8061	11.002008	Lipid_neg	TRUE	TRUE	R01800,R07376,R07377,R09035
PS(19:0/16:0) nullnullnull4.1189976		C02737	LMGP03010953	446.2623	4.1189976	Lipid_neg	TRUE	TRUE	R01800,R07376,R07377,R09035
PS(22:2(13Z,16Z)/17:1(9Z)) nullnullnull8.393004		C02737	LMGP03010765	723.6731	8.393004	Lipid_neg	TRUE	TRUE	R01800,R07376,R07377,R09035
PS(22:1(11Z)/20:4(5Z,8Z,11Z,14Z))		C02737	LMGP03010748	675.7856	10.987002	Lipid_neg	TRUE	TRUE	R01800,R07376,R07377,R09035
PS(22:2(13Z,16Z)/16:0) nullnullnull10.997992		C02737	LMGP03010762	543.8217	10.997992	Lipid_neg	TRUE	TRUE	R01800,R07376,R07377,R09035
PS(22:2(13Z,16Z)/18:1(9Z))		C02737	LMGP03010768	171.9517	0.35799998	Lipid_neg	TRUE	TRUE	R01800,R07376,R07377,R09035
PS(21:0/20:4(5Z,8Z,11Z,14Z)) nullnullnull11.004013		C02737	LMGP03010696	519.8381	11.004013	Lipid_neg	TRUE	TRUE	R01800,R07376,R07377,R09035
PS(21:0/20:3(8Z,11Z,14Z)) nullnullnull7.859005		C02737	LMGP03010695	783.602	7.859005	Lipid_neg	TRUE	TRUE	R01800,R07376,R07377,R09035
PS(22:2(13Z,16Z)/17:0)		C02737	LMGP03010764	701.6122	7.210999	Lipid_neg	TRUE	TRUE	R01800,R07376,R07377,R09035
PS(22:2(13Z,16Z)/18:1(9Z)) 3.354003		C02737	LMGP03010768	660.421	3.354003	Lipid_neg	TRUE	TRUE	R01800,R07376,R07377,R09035
PS(22:4(7Z,10Z,13Z,16Z)/21:0)		C02737	LMGP03010812	871.5396	1.8800006	Lipid_neg	TRUE	TRUE	R01800,R07376,R07377,R09035
PS(22:2(13Z,16Z)/17:1(9Z)) nullnullnull3.3259985		C02737	LMGP03010765	400.2598	3.3259985	Lipid_neg	TRUE	TRUE	R01800,R07376,R07377,R09035
PS(21:0/20:3(8Z,11Z,14Z)) nullnullnull6.5330005		C02737	LMGP03010695	572.5036	6.5330005	Lipid_neg	TRUE	TRUE	R01800,R07376,R07377,R09035
PS(22:1(11Z)/20:3(8Z,11Z,14Z))		C02737	LMGP03010747	811.762	10.979003	Lipid_neg	TRUE	TRUE	R01800,R07376,R07377,R09035
PS(18:2(9Z,12Z)/20:3(8Z,11Z,14Z))	HMDB12404	C02737		1108.6663	1.7649995	Lipid_neg	TRUE	TRUE	R01800,R07376,R07377,R09035
PS(22:1(11Z)/16:0) nullnullnull1.8529981		C02737	LMGP03010731	813.2872	1.8529981	Lipid_neg	TRUE	TRUE	R01800,R07376,R07377,R09035
PS(22:1(11Z)/20:3(8Z,11Z,14Z)) 3.9349983		C02737	LMGP03010747	496.4057	3.9349983	Lipid_neg	TRUE	TRUE	R01800,R07376,R07377,R09035
PS(21:0/20:2(11Z,14Z))		C02737	LMGP03010694	302.1517	0.9410012	Lipid_neg	TRUE	TRUE	R01800,R07376,R07377,R09035
PS(22:0/18:2(9Z,12Z))		C02737	LMGP03010710	503.8592	0.3570001	Lipid_neg	TRUE	TRUE	R01800,R07376,R07377,R09035
PS(22:0/18:2(9Z,12Z)) nullnullnull1.8639988		C02737	LMGP03010710	701.913	1.8639988	Lipid_neg	TRUE	TRUE	R01800,R07376,R07377,R09035
PS(20:0/17:0)		C02737	LMGP03010515	678.547	7.0720034	Lipid_neg	TRUE	TRUE	R01800,R07376,R07377,R09035
PS(18:2(9Z,12Z)/20:3(8Z,11Z,14Z)) nullnullnull3.7340007	HMDB12404	C02737		356.2275	3.7340007	Lipid_neg	TRUE	TRUE	R01800,R07376,R07377,R09035
PS(20:0/17:0) nullnullnull2.875		C02737	LMGP03010515	300.183	2.875	Lipid_neg	TRUE	TRUE	R01800,R07376,R07377,R09035
PS(22:1(11Z)/20:4(5Z,8Z,11Z,14Z)) nullnullnull7.5620065		C02737	LMGP03010748	926.6782	7.5620065	Lipid_neg	TRUE	TRUE	R01800,R07376,R07377,R09035
PS(18:0/20:4(8Z,11Z,14Z,17Z)) nullnullnull7.705995	HMDB10165	C02737		785.5933	7.705995	Lipid_neg	TRUE	TRUE	R01800,R07376,R07377,R09035
2-Hydroxy-vitamin K		C02793		548.4701	3.940002	Lipid_pos	FALSE	FALSE
Acetylblasticidin S		C02808		615.3521	1.8179986	Lipid_neg	FALSE	FALSE
Ascorbate 2-sulfate		C02812		127.9943	0.27499974	AQ_neg	FALSE	FALSE
Ascorbate 2-sulfate nullnullnull 1.1129994		C02812		255.9894	1.1129994	AQ_neg	FALSE	FALSE
Ascorbate 2-sulfate nullnullnull 1.1139989		C02812		255.9884	1.1139989	AQ_neg	FALSE	FALSE
cortisol 21-sulfate		C02822	LMST05020020	424.1558	3.958	AQ_pos	FALSE	FALSE
Cyclohexylsulfamate		C02824		225.0686	0.22299974	AQ_neg	FALSE	FALSE
L-Octanoylcarnitine	HMDB00791	C02838		287.211	3.4360023	AQ_pos	FALSE	FALSE
N3'-Acetylapramycin		C02856		581.2874	3.054996	AQ_pos	FALSE	FALSE
N3'-Acetylapramycin		C02856		340.2076	1.9830014	Lipid_neg	FALSE	FALSE
Butyrylcarnitine	HMDB02013	C02862		231.1473	4.674003	AQ_pos	FALSE	FALSE
Butyrylcarnitine nullnullnull4.5950007	HMDB02013	C02862		231.1472	4.5950007	AQ_pos	FALSE	FALSE
Dimercaprol		C02924		123.0167	13.748001	AQ_pos	FALSE	FALSE
4-Acetamidobutanoic acid	HMDB03681	C02946		145.0739	1.1790007	AQ_pos	TRUE	TRUE	R05050
L-Palmitoylcarnitine	HMDB00222	C02990		831.23	7.6259956	Lipid_pos	TRUE	FALSE	R01923
L-Palmitoylcarnitine	HMDB00222	C02990		399.3345	2.9369984	AQ_pos	TRUE	FALSE	R01923
N-Acetylmuramoyl-Ala	HMDB60494	C02999		364.1479	0.24600017	AQ_pos	FALSE	FALSE
N-Glucosylnicotinate		C03003		286.093	1.0960006	AQ_neg	FALSE	FALSE
N3'-Acetyltobramycin		C03010		509.2702	1.1200011	AQ_neg	FALSE	FALSE
Propionylcarnitine	HMDB00824	C03017		217.1313	5.127997	AQ_pos	FALSE	FALSE
Pregnanediol-3-glucuronide	HMDB10318	C03033		496.3026	0.86799884	AQ_neg	TRUE	FALSE	R01383,R09428
Cholesterol glucuronide	HMDB10330	C03033		562.3852	0.59899926	AQ_neg	TRUE	FALSE	R01383,R09428
Cholesterol glucuronide nullnullnull 0.43299976	HMDB10330	C03033		608.3937	0.43299976	AQ_neg	TRUE	FALSE	R01383,R09428
Pregnanediol-3-glucuronide nullnullnull 0.78299993	HMDB10318	C03033		496.305	0.78299993	AQ_neg	TRUE	FALSE	R01383,R09428
1-(alpha-Methyl-4-(2-methylpropyl)benzeneacetate)-beta-D-Glucopyranuronic acid	HMDB10343	C03033		851.5725	6.809998	Lipid_pos	TRUE	FALSE	R01383,R09428
Pregnanediol-3-glucuronide	HMDB10318	C03033		909.6135	6.664001	Lipid_neg	TRUE	FALSE	R01383,R09428
Palmitoyl glucuronide	HMDB10331	C03033		682.511	3.7359953	Lipid_neg	TRUE	FALSE	R01383,R09428
Cholesterol glucuronide 1.259001	HMDB10330	C03033		499.9369	1.259001	Lipid_neg	TRUE	FALSE	R01383,R09428
4-Bromophenylacetate		C03076		255.9739	4.0320044	AQ_neg	FALSE	FALSE
4-Bromophenylacetate		C03076		233.9107	3.880003	AQ_pos	FALSE	FALSE
4-Guanidinobutanamide		C03078		126.0907	12.057994	AQ_pos	FALSE	FALSE
4-Guanidinobutanamide 2.5119975		C03078		126.0907	2.5119975	AQ_pos	FALSE	FALSE
5-Phosphoribosylamine	HMDB01128	C03090		257.0284	2.3990014	AQ_neg	FALSE	FALSE
L-Iduronate 2-sulfate		C03126		293.9437	3.6270027	AQ_pos	FALSE	FALSE
N-Formyl-L-methionine	HMDB01015	C03145		177.0453	0.75099957	AQ_neg	FALSE	FALSE
N6'-Acetylkanamycin-B		C03154		525.2648	0.5670004	AQ_pos	FALSE	FALSE
S-Methylthioglycolate		C03173		152.0152	0.91200054	AQ_neg	FALSE	FALSE
(R)-10-Hydroxystearate		C03195		300.2637	0.49800017	AQ_neg	FALSE	FALSE
(R)-10-Hydroxystearate		C03195		706.5231	4.1010036	Lipid_neg	FALSE	FALSE
(R)-10-Hydroxystearate nullnullnull11.130004		C03195		306.8762	11.130004	Lipid_neg	FALSE	FALSE
(R)-10-Hydroxystearate nullnullnull5.8599925		C03195		610.429	5.8599925	Lipid_neg	FALSE	FALSE
(R)-10-Hydroxystearate nullnullnull3.6210015		C03195		630.4774	3.6210015	Lipid_neg	FALSE	FALSE
5a,11a-Dehydrotetracycline		C03206		815.6013	6.1709995	Lipid_neg
2-Methylaminoadenosine		C03218		210.1019	1.6920011	Lipid_pos	FALSE	FALSE
3-demethylubiquinone-9		C03226	LMPR02010036	1619.9393	1.778	Lipid_pos	FALSE	FALSE
3-demethylubiquinone-9		C03226	LMPR02010036	646.4205	2.548999	Lipid_neg	FALSE	FALSE
Glycerophosphoglycerol		C03274		246.0495	1.2539992	AQ_neg	FALSE	FALSE
Glycerophosphoglycerol nullnullnull 1.2539992		C03274		246.0481	1.2539992	AQ_neg	FALSE	FALSE
Glycerophosphoglycerol		C03274		246.0485	2.9559972	AQ_pos	FALSE	FALSE
Imidazol-5-yl-pyruvate		C03277		154.0377	0.6119996	AQ_neg	FALSE	FALSE
Kanamycin A 3'-phosphate		C03281		546.1895	0.5530003	AQ_pos	FALSE	FALSE
Kanamycin A 3'-phosphate nullnullnull0.5670004		C03281		546.1912	0.5670004	AQ_pos	FALSE	FALSE
Kanamycin A 3'-phosphate nullnullnull0.5530003		C03281		546.1903	0.5530003	AQ_pos	FALSE	FALSE
Kanamycin A 3'-phosphate nullnullnull0.5530003 :6		C03281		546.1913	0.5530003	AQ_pos	FALSE	FALSE
N-Adenylylanthranilate		C03293		448.0946	0.23299985	AQ_pos	FALSE	FALSE
Inulobiose	HMDB29898	C03323		342.1058	1.9160002	AQ_neg	FALSE	FALSE
Inulobiose nullnullnull 1.8399976	HMDB29898	C03323		342.0972	1.8399976	AQ_neg	FALSE	FALSE
(Ac)2-L-Lys-D-Ala-D-Ala		C03326		278.2226	2.5090017	Lipid_pos	FALSE	FALSE
3-Aminopropanesulfonate		C03349		139.0301	1.2089998	AQ_pos	FALSE	FALSE
N-Glycosyl-L-asparagine		C03411		294.1036	9.228011	AQ_neg	FALSE	FALSE
Streptamine 4-phosphate		C03433		258.0617	0.93399876	AQ_neg	FALSE	FALSE
3-?(S)-Strictosidine		C03470		547.2524	0.74299973	AQ_pos	FALSE	FALSE
CDP-N-methylethanolamine		C03486		442.0695	0.4539999	AQ_pos	FALSE	FALSE
N-Acetyl-L-phenylalanine	HMDB00512	C03519		207.0878	0.74900043	AQ_neg	FALSE	FALSE
N-Phosphohypotaurocyamine		C03624		291.027	0.8160012	AQ_neg	FALSE	FALSE
Asymmetric dimethylarginine	HMDB01539	C03626		202.1437	13.166012	AQ_pos	FALSE	FALSE
Oleoylglycerone phosphate nullnullnull2.4929974		C03630		474.2909	2.4929974	Lipid_neg
Sterol 3-beta-D-glucoside		C03641		1101.5276	5.881003	Lipid_neg
Taurolithocholic acid 3-sulfate	HMDB02580	C03642		563.2584	0.257	AQ_neg	FALSE	FALSE
Bis-gamma-glutamylcystine		C03646		498.1075	1.2460008	AQ_neg	FALSE	FALSE
1-Kestose	HMDB11729	C03661		504.1669	3.779999	AQ_neg	FALSE	FALSE
1-Kestose null 3.794004	HMDB11729	C03661		504.1668	3.794004	AQ_neg	FALSE	FALSE
1-Kestose	HMDB11729	C03661		504.1688	3.6279995	AQ_pos	FALSE	FALSE
2-Aminoisobutyric acid	HMDB01906	C03665		103.063	4.1140037	AQ_pos	FALSE	FALSE
Streptomycin 3''-phosphate		C03731		513.3055	1.6179978	Lipid_neg
Dopamine	HMDB00073	C03758		153.079	0.29999974	AQ_pos	TRUE	TRUE	R02080,R02383
Bis(4-nitrophenyl)phosphate		C03779		343.9802	3.295001	AQ_pos	FALSE	FALSE
D-(1-Aminoethyl)phosphonate		C03782		125.0218	0.96399915	AQ_neg	FALSE	FALSE
N6,N6,N6-Trimethyl-L-lysine	HMDB01325	C03793		170.1418	1.2399995	AQ_pos	FALSE	FALSE
Oxidized Photinus luciferin		C03797		231.9783	0.2169998	AQ_pos	FALSE	FALSE
(S)-3-(Imidazol-5-yl)lactate		C03817		138.0415	0.63499933	AQ_neg	FALSE	FALSE
D-Glucosyldihydrosphingosine		C03858		809.6133	7.8369946	Lipid_neg
PGP(18:1(9Z)/22:5(4Z,7Z,10Z,13Z,16Z))	HMDB13544	C03892		512.3196	1.7749993	Lipid_neg	TRUE	TRUE	R01801
PGP(18:1(11Z)/22:4(7Z,10Z,13Z,16Z))	HMDB13528	C03892		668.4789	5.9289937	Lipid_neg	TRUE	TRUE	R01801
Dihydrotestosterone	HMDB02961	C03917		176.9998	0.30999982	Lipid_pos	FALSE	FALSE
Dihydrotestosterone	HMDB02961	C03917		290.2226	0.39199993	AQ_pos	FALSE	FALSE
Glycerol 1,2-cyclic phosphate		C03947		154.0017	1.1510009	AQ_neg	FALSE	FALSE
Thyrotropin-releasing hormone		C03958		618.4815	4.0469975	Lipid_neg	FALSE	FALSE
4-Hydroxyaminoquinoline N-oxide		C04050		176.0583	0.45600012	AQ_pos	FALSE	FALSE
Bovinic acid	HMDB03797	C04056		340.26	0.4910002	AQ_neg	FALSE	FALSE
Bovinic acid	HMDB03797	C04056		479.322	2.0879984	Lipid_pos	FALSE	FALSE
Bovinic acid 6.532	HMDB03797	C04056		743.5759	6.532	Lipid_pos	FALSE	FALSE
Bovinic acid 5.9509945	HMDB03797	C04056		768.5548	5.9509945	Lipid_pos	FALSE	FALSE
Bovinic acid	HMDB03797	C04056		991.5685	6.200995	Lipid_neg	FALSE	FALSE
Bovinic acid nullnullnull1.7899988	HMDB03797	C04056		845.522	1.7899988	Lipid_neg	FALSE	FALSE
1-Linoleoylglycerophosphocholine		C04100		310.2854	4.8089967	Lipid_pos	FALSE	FALSE
1-O,6-O-Digalloyl-beta-D-glucose		C04101		484.0858	0.8980005	AQ_neg	FALSE	FALSE
3-(Phosphoacetylamido)-L-alanine		C04111		261.9761	3.296998	AQ_pos	FALSE	FALSE
3-(Phosphoacetylamido)-L-alanine nullnullnull3.625		C04111		261.974	3.625	AQ_pos	FALSE	FALSE
L-1-Aminopropan-2-ol O-phosphate		C04126		155.0351	3.886996	AQ_pos	FALSE	FALSE
L-1-Aminopropan-2-ol O-phosphate nullnullnull3.9559963		C04126		155.0347	3.9559963	AQ_pos	FALSE	FALSE
L-1-Aminopropan-2-ol O-phosphate nullnullnull4.1579976		C04126		155.0345	4.1579976	AQ_pos	FALSE	FALSE
L-1-Aminopropan-2-ol O-phosphate nullnullnull3.186002		C04126		155.0347	3.186002	AQ_pos	FALSE	FALSE
L-1-Aminopropan-2-ol O-phosphate nullnullnull2.9329998		C04126		155.0348	2.9329998	AQ_pos	FALSE	FALSE
Glucose-1,3-mannose oligosaccharide	HMDB60068	C04147		359.1433	2.188999	AQ_pos	FALSE	FALSE
Glucose-1,3-mannose oligosaccharide 2.1970017	HMDB60068	C04147		359.1402	2.1970017	AQ_pos	FALSE	FALSE
13-(2-Methylcrotonoyl)oxylupanine		C04170		937.5257	5.2860045	Lipid_neg
5-Methyldeoxycytidine diphosphate		C04187		419.0058	1.8430012	AQ_neg	FALSE	FALSE
5-Methyldeoxycytidine diphosphate nullnullnull 1.843999		C04187		419.0059	1.843999	AQ_neg	FALSE	FALSE
(+/-)-6-Hydroxy-3-oxo-alpha-ionone		C04223		268.1312	1.1750011	AQ_neg	FALSE	FALSE
(+/-)-6-Hydroxy-3-oxo-alpha-ionone		C04223		222.1268	0.2870002	AQ_pos	FALSE	FALSE
LysoPC(20:3(5Z,8Z,11Z))	HMDB10393	C04230		605.366	3.2720022	AQ_neg	TRUE	TRUE	R01315,R01317,R02114,R07064,R07859
LysoPC(15:0)	HMDB10381	C04230		481.3153	2.671998	AQ_neg	TRUE	TRUE	R01315,R01317,R02114,R07064,R07859
LysoPC(14:0)	HMDB10379	C04230		467.299	2.6909986	AQ_neg	TRUE	TRUE	R01315,R01317,R02114,R07064,R07859
LysoPC(20:4(5Z,8Z,11Z,14Z))	HMDB10395	C04230		603.3512	3.0729983	AQ_neg	TRUE	TRUE	R01315,R01317,R02114,R07064,R07859
LysoPC(18:0)	HMDB10384	C04230		569.3668	3.328002	AQ_neg	TRUE	TRUE	R01315,R01317,R02114,R07064,R07859
LysoPC(16:0)	HMDB10382	C04230		541.3362	3.4089975	AQ_neg	TRUE	TRUE	R01315,R01317,R02114,R07064,R07859
LysoPC(20:5(5Z,8Z,11Z,14Z,17Z))	HMDB10397	C04230		304.238	2.6060011	Lipid_pos	TRUE	TRUE	R01315,R01317,R02114,R07064,R07859
LysoPC(14:0)	HMDB10379	C04230		266.1652	1.6920011	Lipid_pos	TRUE	TRUE	R01315,R01317,R02114,R07064,R07859
LysoPC(18:3(6Z,9Z,12Z))	HMDB10387	C04230		144.9478	10.973009	Lipid_pos	TRUE	TRUE	R01315,R01317,R02114,R07064,R07859
LysoPC(18:3(6Z,9Z,12Z)) 0.44300047	HMDB10387	C04230		156.0759	0.44300047	Lipid_pos	TRUE	TRUE	R01315,R01317,R02114,R07064,R07859
LysoPC(18:3(6Z,9Z,12Z)) 3.7720027	HMDB10387	C04230		340.2352	3.7720027	Lipid_pos	TRUE	TRUE	R01315,R01317,R02114,R07064,R07859
LysoPC(16:1(9Z))	HMDB10383	C04230		321.2011	2.9200008	Lipid_pos	TRUE	TRUE	R01315,R01317,R02114,R07064,R07859
LysoPC(22:6(4Z,7Z,10Z,13Z,16Z,19Z))	HMDB10404	C04230		190.1197	0.7939993	Lipid_pos	TRUE	TRUE	R01315,R01317,R02114,R07064,R07859
LysoPC(15:0)	HMDB10381	C04230		2475.8987	6.6439996	Lipid_pos	TRUE	TRUE	R01315,R01317,R02114,R07064,R07859
LysoPC(20:4(5Z,8Z,11Z,14Z))	HMDB10395	C04230		340.2968	3.3840022	Lipid_pos	TRUE	TRUE	R01315,R01317,R02114,R07064,R07859
LysoPC(20:4(5Z,8Z,11Z,14Z)) 3.6579978	HMDB10395	C04230		848.7117	3.6579978	Lipid_pos	TRUE	TRUE	R01315,R01317,R02114,R07064,R07859
LysoPC(18:2(9Z,12Z))	HMDB10386	C04230		472.3154	4.054995	Lipid_pos	TRUE	TRUE	R01315,R01317,R02114,R07064,R07859
LysoPC(18:2(9Z,12Z)) 0.31100035	HMDB10386	C04230		177.0001	0.31100035	Lipid_pos	TRUE	TRUE	R01315,R01317,R02114,R07064,R07859
LysoPC(20:5(5Z,8Z,11Z,14Z,17Z)) 3.7730021	HMDB10397	C04230		636.5049	3.7730021	Lipid_pos	TRUE	TRUE	R01315,R01317,R02114,R07064,R07859
LysoPC(22:5(4Z,7Z,10Z,13Z,16Z))	HMDB10402	C04230		425.4572	8.468995	Lipid_pos	TRUE	TRUE	R01315,R01317,R02114,R07064,R07859
LysoPC(22:6(4Z,7Z,10Z,13Z,16Z,19Z)) 1.6920011	HMDB10404	C04230		325.2377	1.6920011	Lipid_pos	TRUE	TRUE	R01315,R01317,R02114,R07064,R07859
LysoPC(20:3(5Z,8Z,11Z)) 1.25	HMDB10393	C04230		382.1629	1.25	Lipid_pos	TRUE	TRUE	R01315,R01317,R02114,R07064,R07859
LysoPC(18:3(6Z,9Z,12Z)) 11.138997	HMDB10387	C04230		362.7843	11.138997	Lipid_pos	TRUE	TRUE	R01315,R01317,R02114,R07064,R07859
LysoPC(16:0)	HMDB10382	C04230		484.105	2.1159983	Lipid_pos	TRUE	TRUE	R01315,R01317,R02114,R07064,R07859
LysoPC(16:0) 1.2850019	HMDB10382	C04230		659.4161	1.2850019	Lipid_pos	TRUE	TRUE	R01315,R01317,R02114,R07064,R07859
LysoPC(18:1(11Z))	HMDB10385	C04230		521.3487	2.0189984	Lipid_pos	TRUE	TRUE	R01315,R01317,R02114,R07064,R07859
LysoPC(18:1(11Z)) 4.6709967	HMDB10385	C04230		700.5523	4.6709967	Lipid_pos	TRUE	TRUE	R01315,R01317,R02114,R07064,R07859
LysoPC(22:4(7Z,10Z,13Z,16Z))	HMDB10401	C04230		833.5916	6.091003	Lipid_pos	TRUE	TRUE	R01315,R01317,R02114,R07064,R07859
LysoPC(20:2(11Z,14Z))	HMDB10392	C04230		1539.1226	5.6489935	Lipid_pos	TRUE	TRUE	R01315,R01317,R02114,R07064,R07859
LysoPC(17:0)	HMDB12108	C04230		543.3319	1.7660015	Lipid_pos	TRUE	TRUE	R01315,R01317,R02114,R07064,R07859
LysoPC(17:0) 5.2730045	HMDB12108	C04230		755.5472	5.2730045	Lipid_pos	TRUE	TRUE	R01315,R01317,R02114,R07064,R07859
LysoPC(17:0) 6.119996	HMDB12108	C04230		793.5933	6.119996	Lipid_pos	TRUE	TRUE	R01315,R01317,R02114,R07064,R07859
LysoPC(14:0) 5.204995	HMDB10379	C04230		805.56	5.204995	Lipid_pos	TRUE	TRUE	R01315,R01317,R02114,R07064,R07859
LysoPC(P-18:0)	HMDB13122	C04230		751.5573	6.578998	Lipid_pos	TRUE	TRUE	R01315,R01317,R02114,R07064,R07859
LysoPC(18:0)	HMDB10384	C04230		368.3436	5.5379996	Lipid_pos	TRUE	TRUE	R01315,R01317,R02114,R07064,R07859
LysoPC(18:0) 1.6970011	HMDB10384	C04230		493.3161	1.6970011	Lipid_pos	TRUE	TRUE	R01315,R01317,R02114,R07064,R07859
LysoPC(P-18:1(9Z))	HMDB10408	C04230		1563.1229	5.6069965	Lipid_pos	TRUE	TRUE	R01315,R01317,R02114,R07064,R07859
LysoPC(20:1(11Z))	HMDB10391	C04230		477.2851	1.8350017	Lipid_pos	TRUE	TRUE	R01315,R01317,R02114,R07064,R07859
LysoPC(15:0) 6.317995	HMDB10381	C04230		3090.3337	6.317995	Lipid_pos	TRUE	TRUE	R01315,R01317,R02114,R07064,R07859
LysoPC(15:0) 6.2899976	HMDB10381	C04230		835.6059	6.2899976	Lipid_pos	TRUE	TRUE	R01315,R01317,R02114,R07064,R07859
LysoPC(24:0)	HMDB10405	C04230		2338.628	5.559998	Lipid_pos	TRUE	TRUE	R01315,R01317,R02114,R07064,R07859
LysoPC(P-18:1(9Z)) 1.8379985	HMDB10408	C04230		508.3286	1.8379985	Lipid_pos	TRUE	TRUE	R01315,R01317,R02114,R07064,R07859
LysoPC(18:0)	HMDB10384	C04230		523.3646	3.2630002	AQ_pos	TRUE	TRUE	R01315,R01317,R02114,R07064,R07859
LysoPC(18:2(9Z,12Z))	HMDB10386	C04230		519.3365	3.3159997	AQ_pos	TRUE	TRUE	R01315,R01317,R02114,R07064,R07859
LysoPC(18:1(11Z))	HMDB10385	C04230		521.3502	3.2839975	AQ_pos	TRUE	TRUE	R01315,R01317,R02114,R07064,R07859
LysoPC(20:4(5Z,8Z,11Z,14Z))	HMDB10395	C04230		543.3313	3.233999	AQ_pos	TRUE	TRUE	R01315,R01317,R02114,R07064,R07859
LysoPC(22:6(4Z,7Z,10Z,13Z,16Z,19Z))	HMDB10404	C04230		567.3325	3.203002	AQ_pos	TRUE	TRUE	R01315,R01317,R02114,R07064,R07859
LysoPC(18:0) nullnullnull3.5790005	HMDB10384	C04230		523.366	3.5790005	AQ_pos	TRUE	TRUE	R01315,R01317,R02114,R07064,R07859
LysoPC(16:0)	HMDB10382	C04230		495.3319	3.1820035	AQ_pos	TRUE	TRUE	R01315,R01317,R02114,R07064,R07859
LysoPC(18:2(9Z,12Z)) nullnullnull3.154002	HMDB10386	C04230		519.3322	3.154002	AQ_pos	TRUE	TRUE	R01315,R01317,R02114,R07064,R07859
LysoPC(22:5(4Z,7Z,10Z,13Z,16Z))	HMDB10402	C04230		569.3466	3.2189975	AQ_pos	TRUE	TRUE	R01315,R01317,R02114,R07064,R07859
LysoPC(18:2(9Z,12Z)) nullnullnull3.154002 :1	HMDB10386	C04230		519.3327	3.154002	AQ_pos	TRUE	TRUE	R01315,R01317,R02114,R07064,R07859
LysoPC(18:0) nullnullnull3.1140006	HMDB10384	C04230		523.3637	3.1140006	AQ_pos	TRUE	TRUE	R01315,R01317,R02114,R07064,R07859
LysoPC(22:6(4Z,7Z,10Z,13Z,16Z,19Z)) nullnullnull3.2359958	HMDB10404	C04230		567.3322	3.2359958	AQ_pos	TRUE	TRUE	R01315,R01317,R02114,R07064,R07859
LysoPC(18:1(11Z)) nullnullnull3.1260037	HMDB10385	C04230		521.3479	3.1260037	AQ_pos	TRUE	TRUE	R01315,R01317,R02114,R07064,R07859
LysoPC(20:4(5Z,8Z,11Z,14Z)) nullnullnull3.0570035	HMDB10395	C04230		543.3318	3.0570035	AQ_pos	TRUE	TRUE	R01315,R01317,R02114,R07064,R07859
LysoPC(22:4(7Z,10Z,13Z,16Z))	HMDB10401	C04230		571.3615	3.1970012	AQ_pos	TRUE	TRUE	R01315,R01317,R02114,R07064,R07859
LysoPC(16:0) nullnullnull3.575001	HMDB10382	C04230		495.3355	3.575001	AQ_pos	TRUE	TRUE	R01315,R01317,R02114,R07064,R07859
LysoPC(P-16:0)	HMDB10407	C04230		479.3373	3.1589975	AQ_pos	TRUE	TRUE	R01315,R01317,R02114,R07064,R07859
LysoPC(22:6(4Z,7Z,10Z,13Z,16Z,19Z)) nullnullnull3.029999	HMDB10404	C04230		567.3312	3.029999	AQ_pos	TRUE	TRUE	R01315,R01317,R02114,R07064,R07859
LysoPC(15:0)	HMDB10381	C04230		481.3162	2.5440023	AQ_pos	TRUE	TRUE	R01315,R01317,R02114,R07064,R07859
LysoPC(20:3(5Z,8Z,11Z))	HMDB10393	C04230		545.3458	3.1060004	AQ_pos	TRUE	TRUE	R01315,R01317,R02114,R07064,R07859
LysoPC(18:3(6Z,9Z,12Z))	HMDB10387	C04230		517.316	3.5639977	AQ_pos	TRUE	TRUE	R01315,R01317,R02114,R07064,R07859
LysoPC(15:0) nullnullnull3.3949993	HMDB10381	C04230		481.317	3.3949993	AQ_pos	TRUE	TRUE	R01315,R01317,R02114,R07064,R07859
LysoPC(16:1(9Z))	HMDB10383	C04230		493.3155	3.203002	AQ_pos	TRUE	TRUE	R01315,R01317,R02114,R07064,R07859
LysoPC(22:5(4Z,7Z,10Z,13Z,16Z)) nullnullnull3.0429995	HMDB10402	C04230		569.3462	3.0429995	AQ_pos	TRUE	TRUE	R01315,R01317,R02114,R07064,R07859
LysoPC(20:1(11Z))	HMDB10391	C04230		549.3779	3.2160025	AQ_pos	TRUE	TRUE	R01315,R01317,R02114,R07064,R07859
LysoPC(14:1(9Z))	HMDB10380	C04230		464.3478	1.1090007	AQ_pos	TRUE	TRUE	R01315,R01317,R02114,R07064,R07859
LysoPC(20:3(5Z,8Z,11Z)) nullnullnull3.1010003	HMDB10393	C04230		545.3464	3.1010003	AQ_pos	TRUE	TRUE	R01315,R01317,R02114,R07064,R07859
LysoPC(20:5(5Z,8Z,11Z,14Z,17Z))	HMDB10397	C04230		541.3175	3.5589993	AQ_pos	TRUE	TRUE	R01315,R01317,R02114,R07064,R07859
LysoPC(14:0)	HMDB10379	C04230		467.3009	2.6000023	AQ_pos	TRUE	TRUE	R01315,R01317,R02114,R07064,R07859
LysoPC(22:6(4Z,7Z,10Z,13Z,16Z,19Z)) nullnullnull3.0330007	HMDB10404	C04230		567.3309	3.0330007	AQ_pos	TRUE	TRUE	R01315,R01317,R02114,R07064,R07859
LysoPC(17:0)	HMDB12108	C04230		509.347	3.1479995	AQ_pos	TRUE	TRUE	R01315,R01317,R02114,R07064,R07859
LysoPC(14:0) nullnullnull3.4490025	HMDB10379	C04230		467.3044	3.4490025	AQ_pos	TRUE	TRUE	R01315,R01317,R02114,R07064,R07859
LysoPC(20:0)	HMDB10390	C04230		551.3934	3.1999998	AQ_pos	TRUE	TRUE	R01315,R01317,R02114,R07064,R07859
LysoPC(16:1(9Z)) nullnullnull3.203002	HMDB10383	C04230		493.316	3.203002	AQ_pos	TRUE	TRUE	R01315,R01317,R02114,R07064,R07859
LysoPC(14:0) nullnullnull3.2650018	HMDB10379	C04230		467.3018	3.2650018	AQ_pos	TRUE	TRUE	R01315,R01317,R02114,R07064,R07859
LysoPC(15:0) nullnullnull3.2239993	HMDB10381	C04230		481.3165	3.2239993	AQ_pos	TRUE	TRUE	R01315,R01317,R02114,R07064,R07859
LysoPC(15:0) nullnullnull2.1690018	HMDB10381	C04230		463.3098	2.1690018	AQ_pos	TRUE	TRUE	R01315,R01317,R02114,R07064,R07859
LysoPC(20:4(8Z,11Z,14Z,17Z))	HMDB10396	C04230		565.3143	3.0570035	AQ_pos	TRUE	TRUE	R01315,R01317,R02114,R07064,R07859
LysoPC(15:0) nullnullnull3.394001	HMDB10381	C04230		481.3167	3.394001	AQ_pos	TRUE	TRUE	R01315,R01317,R02114,R07064,R07859
LysoPC(15:0)	HMDB10381	C04230		867.6322	6.6719975	Lipid_neg	TRUE	TRUE	R01315,R01317,R02114,R07064,R07859
LysoPC(15:0) 2.8009977	HMDB10381	C04230		512.4043	2.8009977	Lipid_neg	TRUE	TRUE	R01315,R01317,R02114,R07064,R07859
LysoPC(14:0)	HMDB10379	C04230		972.6143	1.8379985	Lipid_neg	TRUE	TRUE	R01315,R01317,R02114,R07064,R07859
LysoPC(17:0)	HMDB12108	C04230		367.2333	3.368	Lipid_neg	TRUE	TRUE	R01315,R01317,R02114,R07064,R07859
LysoPC(15:0) 3.002001	HMDB10381	C04230		446.3377	3.002001	Lipid_neg	TRUE	TRUE	R01315,R01317,R02114,R07064,R07859
LysoPC(15:0) nullnullnull4.4590063	HMDB10381	C04230		710.5099	4.4590063	Lipid_neg	TRUE	TRUE	R01315,R01317,R02114,R07064,R07859
LysoPC(15:0) nullnullnull4.2749963	HMDB10381	C04230		732.538	4.2749963	Lipid_neg	TRUE	TRUE	R01315,R01317,R02114,R07064,R07859
LysoPC(18:0)	HMDB10384	C04230		398.2119	1.0270003	Lipid_neg	TRUE	TRUE	R01315,R01317,R02114,R07064,R07859
(R)-2,3-Dihydroxy-isovalerate	HMDB12141	C04272		134.058	4.1969976	AQ_neg	FALSE	FALSE
N-Benzoyl-D-arginine-4-nitroanilide		C04303		444.1732	1.0899985	AQ_neg	FALSE	FALSE
Phosphoenol-4-deoxy-3-tetrulosonate		C04309		217.9364	3.8619998	AQ_pos	FALSE	FALSE
Phosphoenol-4-deoxy-3-tetrulosonate nullnullnull3.549999		C04309		201.9622	3.549999	AQ_pos	FALSE	FALSE
Phosphoenol-4-deoxy-3-tetrulosonate nullnullnull3.3070035		C04309		201.9628	3.3070035	AQ_pos	FALSE	FALSE
PC(O-18:0/0:0)	HMDB11149	C04317	LMGP01060014	1062.6614	1.7760009	Lipid_pos	TRUE	FALSE	R04452,R07387
4-Phosphopantothenoylcysteine	HMDB01117	C04352		402.0834	0.9329992	AQ_neg	TRUE	TRUE	R04230,R04231,R04391
N-Succinyl-LL-2,6-diaminoheptanedioate		C04421		290.1122	1.171999	AQ_neg	FALSE	FALSE
5-Amino-6-(5'-phosphoribitylamino)uracil	HMDB03841	C04454		402.0817	0.9260005	AQ_neg	FALSE	FALSE
PC(P-15:0/0:0)		C04517	LMGP01070003	878.7319	9.486008	Lipid_pos	FALSE	FALSE
PC(P-15:0/0:0)		C04517	LMGP01070003	465.3212	2.1609993	AQ_pos	FALSE	FALSE
PC(P-15:0/0:0)		C04517	LMGP01070003	849.5872	6.446003	Lipid_neg	FALSE	FALSE
2-(3,4-Dihydroxybenzoyloxy)-4,6-dihydroxybenzoate	HMDB59651	C04524		343.993	3.787997	AQ_pos	FALSE	FALSE
(N-Acetylglucosaminyl)2-diphosphodolichol	HMDB12126	C04537		398.2434	2.9109998	Lipid_neg
(N-Acetylglucosaminyl)2-diphosphodolichol nullnullnull1.7460011	HMDB12126	C04537		922.5743	1.7460011	Lipid_neg
1-Methylguanosine	HMDB01563	C04545		297.1051	1.4010009	AQ_neg	FALSE	FALSE
1-Methylguanosine null 1.3710009	HMDB01563	C04545		297.1054	1.3710009	AQ_neg	FALSE	FALSE
PIP(18:0/18:2(9Z,12Z))	HMDB09951	C04549		962.469	0.77799994	AQ_pos	TRUE	FALSE	R03362,R07299
3alpha,7alpha-Dihydroxy-5beta-cholestanate		C04554		434.3378	0.78099895	AQ_neg	TRUE	TRUE	R04506,R08760
3alpha,7alpha-Dihydroxy-5beta-cholestanate null 0.78199995		C04554		434.3382	0.78199995	AQ_neg	TRUE	TRUE	R04506,R08760
3alpha,7alpha-Dihydroxy-5beta-cholestanate null 0.78099895		C04554		434.3372	0.78099895	AQ_neg	TRUE	TRUE	R04506,R08760
3alpha,7alpha-Dihydroxy-5beta-cholestanate nullnullnull7.142007		C04554		943.6365	7.142007	Lipid_neg	TRUE	TRUE	R04506,R08760
3alpha,7alpha-Dihydroxy-5beta-cholestanate 2.182999		C04554		496.3068	2.182999	Lipid_neg	TRUE	TRUE	R04506,R08760
Dehydroepiandrosterone sulfate	HMDB01032	C04555		368.1655	0.24399994	AQ_neg	TRUE	FALSE	R03405
Dehydroepiandrosterone sulfate nullnullnull 0.43500027	HMDB01032	C04555		368.1644	0.43500027	AQ_neg	TRUE	FALSE	R03405
4-Amino-2-methyl-5-phosphomethylpyrimidine		C04556		219.0402	0.9169999	AQ_neg	FALSE	TRUE	R03471
S-Methyl-5-thio-D-ribulose 1-phosphate		C04582		306.0171	9.3359995	AQ_neg	TRUE	TRUE	R04420
6-Hydroxyl-1,6-dihydropurine ribonucleoside		C04583		270.0945	3.8760047	AQ_neg	FALSE	FALSE
6-Hydroxyl-1,6-dihydropurine ribonucleoside nullnullnull 3.8659978		C04583		270.0946	3.8659978	AQ_neg	FALSE	FALSE
6-Hydroxyl-1,6-dihydropurine ribonucleoside null 3.7529984		C04583		270.0946	3.7529984	AQ_neg	FALSE	FALSE
6-Hydroxyl-1,6-dihydropurine ribonucleoside		C04583		910.5555	4.5209966	Lipid_neg	FALSE	FALSE
(2S,3S)-2-hydroxytridecane-1,2,3-tricarboxylic acid		C04655	LMFA01170074	332.1825	0.67800057	AQ_neg	FALSE	FALSE
(2S,3S)-2-hydroxytridecane-1,2,3-tricarboxylic acid nullnullnull 0.6790006		C04655	LMFA01170074	332.1822	0.6790006	AQ_neg	FALSE	FALSE
m-Carboxyphenyl phenylacetamidomethylphosphonate		C04684		349.0733	3.4679985	AQ_pos	FALSE	FALSE
alpha-D-Galactosyl-(1,1')-sn-glycerol 3-phosphate		C04703		334.0645	3.2650018	AQ_pos	FALSE	FALSE
13-L-Hydroperoxylinoleic acid	HMDB03871	C04717		312.2291	1.2659994	AQ_neg	TRUE	FALSE	R03626
13-L-Hydroperoxylinoleic acid nullnullnull 0.47800037	HMDB03871	C04717		312.2289	0.47800037	AQ_neg	TRUE	FALSE	R03626
Ganglioside GM3 (d18:1/16:0)	HMDB04844	C04730		860.5406	4.2929997	Lipid_pos	FALSE	FALSE
Ganglioside GM3 (d18:0/18:1(11Z))	HMDB11917	C04730		789.5345	5.204995	Lipid_pos	FALSE	FALSE
Ganglioside GM3 (d18:1/14:0)	HMDB11928	C04730		315.8921	10.960008	Lipid_neg	FALSE	FALSE
Ganglioside GM3 (d18:1/16:0)	HMDB04844	C04730		793.5	3.1300023	Lipid_neg	FALSE	FALSE
Ganglioside GM3 (d18:1/18:1(11Z))	HMDB11929	C04730		941.5554	6.083006	Lipid_neg	FALSE	FALSE
Ganglioside GM3 (d18:0/18:1(11Z))	HMDB11917	C04730		529.3006	1.6880021	Lipid_neg	FALSE	FALSE
Ganglioside GM3 (d18:1/20:0)	HMDB04846	C04730		342.229	4.0260005	Lipid_neg	FALSE	FALSE
Ganglioside GM3 (d18:1/24:1(15Z))	HMDB04848	C04730		116.0472	0.4720001	Lipid_neg	FALSE	FALSE
Ganglioside GM3 (d18:0/22:1(13Z))	HMDB11921	C04730		1099.5145	5.5379977	Lipid_neg	FALSE	FALSE
Trihexosylceramide (d18:1/12:0)	HMDB04877	C04737		971.5834	3.5759983	AQ_pos	FALSE	FALSE
Trihexosylceramide (d18:1/16:0)	HMDB04879	C04737		229.9112	0.35499966	Lipid_neg	FALSE	FALSE
Trihexosylceramide (d18:1/12:0)	HMDB04877	C04737		807.2492	1.8539999	Lipid_neg	FALSE	FALSE
4beta-Hydroxymethyl-4alpha-methyl-5alpha-cholest-7-en-3beta-ol		C04814		1600.1501	6.2969975	Lipid_pos	FALSE	FALSE
4beta-Hydroxymethyl-4alpha-methyl-5alpha-cholest-7-en-3beta-ol 3.3989975		C04814		212.1765	3.3989975	Lipid_pos	FALSE	FALSE
Ganglioside GM1 (18:1/22:0)	HMDB04858	C04911		380.2247	3.7680032	Lipid_pos	FALSE	FALSE
Coumermycin A1		C05073		1091.3442	3.3489993	AQ_pos	FALSE	FALSE
Imazaquin		C05076		311.1294	0.618	AQ_pos	FALSE	FALSE
2-Hydroxyethanesulfonate	HMDB03903	C05123		125.9979	0.41199988	AQ_neg	FALSE	FALSE
2-Hydroxyethanesulfonate nullnullnull 0.41199988	HMDB03903	C05123		125.9976	0.41199988	AQ_neg	FALSE	FALSE
12-Hydroxydihydrochelirubine		C05193		379.107	0.23299983	AQ_neg	FALSE	FALSE
5'-Deoxyadenosine	HMDB01983	C05198		233.09	9.228009	AQ_pos	TRUE	TRUE	R01078,R06895,R07767,R07768,R09396
2-Amino-4-oxo-6-(1',2',3'-trihydroxypropyl)-diquinoid-7,8-dihydroxypterin	HMDB12144	C05253		325.0819	1.7599988	AQ_neg	FALSE	FALSE
Dihydromacarpine		C05316		453.1429	0.25	AQ_neg	FALSE	FALSE
N-Tris[hydroxymethyl]methyl-2-aminoethanesulfonic acid [TES]		C05353		229.0628	2.86	AQ_pos	FALSE	FALSE
Tautomycin		C05372		737.5337	6.161005	Lipid_neg
3alpha,7alpha,12alpha,26-Tetrahydroxy-5beta-cholestane		C05446		482.3595	0.9319993	AQ_neg	TRUE	FALSE	R04807
3alpha,7alpha,12alpha,26-Tetrahydroxy-5beta-cholestane nullnullnull 1.1780009		C05446		482.3586	1.1780009	AQ_neg	TRUE	FALSE	R04807
3alpha,7alpha,12alpha,26-Tetrahydroxy-5beta-cholestane null 1.8209993		C05446		482.3591	1.8209993	AQ_neg	TRUE	FALSE	R04807
3alpha,7alpha,12alpha,26-Tetrahydroxy-5beta-cholestane nullnullnull 0.49900034		C05446		436.3526	0.49900034	AQ_neg	TRUE	FALSE	R04807
3alpha,7alpha,12alpha,26-Tetrahydroxy-5beta-cholestane nullnullnull 1.1780009 :24		C05446		482.3592	1.1780009	AQ_neg	TRUE	FALSE	R04807
3alpha,7alpha,12alpha,26-Tetrahydroxy-5beta-cholestane		C05446		950.5088	3.9249976	Lipid_neg	TRUE	FALSE	R04807
3alpha,7alpha,12alpha,26-Tetrahydroxy-5beta-cholestane nullnullnull2.0019991		C05446		1610.0441	2.0019991	Lipid_neg	TRUE	FALSE	R04807
3a,7a-Dihydroxy-5b-cholestane	HMDB06893	C05452		404.3633	0.75	AQ_neg	FALSE	FALSE
3alpha,7alpha-Dihydroxy-5beta-cholestane		C05452		3211.3938	6.5349956	Lipid_pos	FALSE	FALSE
Glycochenodeoxycholic acid	HMDB00637	C05466		449.3133	1.1259996	AQ_neg	TRUE	FALSE	R08744
Glycochenodeoxycholic acid nullnullnull 1.1259996	HMDB00637	C05466		449.3141	1.1259996	AQ_neg	TRUE	FALSE	R08744
Glycochenodeoxycholic acid	HMDB00637	C05466		335.316	3.7579978	Lipid_pos	TRUE	FALSE	R08744
Pregnanediol	HMDB04025	C05484		320.2698	0.68699986	AQ_neg	FALSE	FALSE
Pregnanediol nullnullnull 0.7949989	HMDB04025	C05484		320.2696	0.7949989	AQ_neg	FALSE	FALSE
Pregnanediol nullnullnull 0.7939993	HMDB04025	C05484		320.2697	0.7939993	AQ_neg	FALSE	FALSE
Pregnanediol nullnullnull 0.67699933	HMDB04025	C05484		320.2717	0.67699933	AQ_neg	FALSE	FALSE
Pregnanediol nullnullnull 1.1920009	HMDB04025	C05484		366.2748	1.1920009	AQ_neg	FALSE	FALSE
Pregnanediol nullnullnull 0.59799963	HMDB04025	C05484		366.2764	0.59799963	AQ_neg	FALSE	FALSE
Pregnanediol	HMDB04025	C05484		448.3536	3.395997	Lipid_pos	FALSE	FALSE
17alpha,21-Dihydroxypregnenolone		C05487		877.5787	5.441003	Lipid_neg	TRUE	TRUE	R04675,R04849
21-Deoxycortisol	HMDB04030	C05497		416.2166	2.8619998	Lipid_neg	TRUE	FALSE	R03329
17-beta-Estradiol-3-glucuronide	HMDB06224	C05503		508.2295	0.67699933	AQ_neg	TRUE	FALSE	R03091
17-beta-Estradiol-3-glucuronide nullnullnull 0.67699933	HMDB06224	C05503		508.2291	0.67699933	AQ_neg	TRUE	FALSE	R03091
17-beta-Estradiol-3-glucuronide nullnullnull 0.6650007	HMDB06224	C05503		508.2292	0.6650007	AQ_neg	TRUE	FALSE	R03091
17-beta-Estradiol-3-glucuronide nullnullnull 0.6650007 :7	HMDB06224	C05503		508.2293	0.6650007	AQ_neg	TRUE	FALSE	R03091
17-beta-Estradiol-3-glucuronide nullnullnull 0.9540005	HMDB06224	C05503		508.2303	0.9540005	AQ_neg	TRUE	FALSE	R03091
17-beta-Estradiol-3-glucuronide nullnullnull 0.67499983	HMDB06224	C05503		508.2263	0.67499983	AQ_neg	TRUE	FALSE	R03091
17-beta-Estradiol-3-glucuronide nullnullnull 0.95200104	HMDB06224	C05503		508.2313	0.95200104	AQ_neg	TRUE	FALSE	R03091
Deoxyinosine	HMDB00071	C05512		252.0872	0.6139993	AQ_neg	TRUE	TRUE	R02556
5-Amino-4-imidazole carboxylate		C05516		109.0272	0.46200055	AQ_neg	FALSE	FALSE
L-Allothreonine	HMDB04041	C05519		119.0577	4.368997	AQ_pos	FALSE	FALSE
N-Succinyl-2-amino-6-oxopimelate		C05537		349.1004	0.8410006	AQ_neg	FALSE	FALSE
N-Succinyl-2-amino-6-oxopimelate		C05537		271.0694	2.2669985	AQ_pos	FALSE	FALSE
3-Dehydroxycarnitine	HMDB06831	C05543		145.11	7.9949965	AQ_pos	FALSE	FALSE
Ne,Ne dimethyllysine nullnullnull0.29700035	HMDB13287	C05545		156.1258	0.29700035	AQ_pos	TRUE	FALSE	R04866
Biocytin	HMDB03134	C05552		911.6623	7.361003	Lipid_neg
1H-Imidazole-4-methanol		C05562		98.0478	2.401997	AQ_pos	FALSE	FALSE
5,6-Dihydroxyindole		C05578		149.0472	0.75499976	AQ_neg	FALSE	FALSE
Melanin	HMDB04068	C05606		508.2303	1.4570006	Lipid_neg
Acetyl-N-formyl-5-methoxykynurenamine	HMDB04259	C05642		264.1116	1.0979997	AQ_neg	TRUE	FALSE	R03628
Acetyl-N-formyl-5-methoxykynurenamine	HMDB04259	C05642		264.1111	1.0709993	AQ_pos	TRUE	FALSE	R03628
Acetyl-N-formyl-5-methoxykynurenamine nullnullnull1.1620008	HMDB04259	C05642		264.1106	1.1620008	AQ_pos	TRUE	FALSE	R03628
Acetyl-N-formyl-5-methoxykynurenamine 1.185999	HMDB04259	C05642		264.1108	1.185999	AQ_pos	TRUE	FALSE	R03628
Formylanthranilic acid	HMDB04089	C05653		165.0416	1.0820006	AQ_neg	TRUE	TRUE	R03936
5-Methoxyindoleacetate	HMDB04096	C05660		205.0732	1.1419988	AQ_neg	TRUE	FALSE	R04905
N-(tetradecanoyl)-sphing-4-enine-1-(2-aminoethylphosphonate)		C05681	LMSP04000001	1029.509	5.100004	Lipid_neg
Selenocysteine	HMDB03288	C05688		200.9271	1.7289993	AQ_pos	TRUE	TRUE	R03601,R04930
Se-Adenosylselenohomocysteine	HMDB11117	C05692		426.0714	2.1759984	AQ_neg	TRUE	TRUE	R04939
Se-Adenosylselenohomocysteine null 1.6809999	HMDB11117	C05692		426.0711	1.6809999	AQ_neg	TRUE	TRUE	R04939
Selenomethionine Se-oxide		C05708		253.0002	1.8730009	AQ_neg	FALSE	FALSE
Leucomethylene blue		C05721		285.1318	1.2050012	AQ_pos	FALSE	FALSE
1-Amino-propan-2-ol	HMDB12136	C05771		75.0682	6.1189976	AQ_pos	FALSE	FALSE
D-Urobilinogen	HMDB04158	C05791		590.3093	4.1099954	AQ_pos	TRUE	TRUE	R04979
Galactan	HMDB04162	C05796		1539.1466	6.068996	Lipid_neg	FALSE	TRUE	R01105
2-Hexaprenyl-6-methoxyphenol	HMDB06817	C05802		580.4264	5.4519987	Lipid_neg
2-Hexaprenyl-3-methyl-6-methoxy-1,4-benzoquinone		C05804		1583.152	5.9809985	Lipid_pos	TRUE	FALSE	R04983
2-Octaprenyl-6-methoxyphenol		C05812		512.363	3.3949983	Lipid_pos	FALSE	TRUE	R04988
2-Octaprenyl-6-methoxy-1,4-benzoquinone		C05813		637.464	4.080996	Lipid_neg	FALSE	TRUE	R04989
2-Octaprenyl-3-methyl-6-methoxy-1,4-benzoquinone		C05814		740.5144	3.0599983	AQ_pos	FALSE	TRUE	R04990
Cysteine-S-sulfate	HMDB00731	C05824		200.9767	0.9609992	AQ_pos	FALSE	TRUE	R03132
Methylimidazoleacetic acid	HMDB02820	C05828		140.0585	4.045998	AQ_pos	TRUE	FALSE	R04996
8-Methoxykynurenate		C05830		201.0408	3.859996	AQ_pos	TRUE	TRUE	R03955
8-Methoxykynurenate nullnullnull3.1710005		C05830		201.0408	3.1710005	AQ_pos	TRUE	TRUE	R03955
N1-Methyl-2-pyridone-5-carboxamide	HMDB04193	C05842		152.0589	0.3980001	AQ_pos	TRUE	FALSE	R08408
N1-Methyl-2-pyridone-5-carboxamide 0.45999944	HMDB04193	C05842		152.0588	0.45999944	AQ_pos	TRUE	FALSE	R08408
Coumarin		C05851		146.0367	2.8820019	AQ_pos	FALSE	FALSE
Pelargonidin	HMDB03263	C05904		306.0299	3.5639975	AQ_neg	FALSE	FALSE
Pyrrole-2-carboxylic acid	HMDB04230	C05942		111.0319	4.713004	AQ_pos	FALSE	FALSE
LysoPE(0:0/20:0)	HMDB11481	C05973		555.353	3.367002	AQ_neg	FALSE	TRUE	R02054
LysoPE(22:1(13Z)/0:0)	HMDB11521	C05973		581.3681	3.3030002	AQ_neg	FALSE	TRUE	R02054
LysoPE(0:0/18:2(9Z,12Z))	HMDB11477	C05973		477.2841	2.692	AQ_neg	FALSE	TRUE	R02054
LysoPE(0:0/18:1(9Z))	HMDB11476	C05973		479.2989	2.6759977	AQ_neg	FALSE	TRUE	R02054
LysoPE(0:0/22:6(4Z,7Z,10Z,13Z,16Z,19Z))	HMDB11496	C05973		525.2835	2.5740023	AQ_neg	FALSE	TRUE	R02054
LysoPE(0:0/20:1(11Z))	HMDB11482	C05973		507.3301	3.3030002	AQ_neg	FALSE	TRUE	R02054
LysoPE(22:1(13Z)/0:0) nullnullnull 3.135998	HMDB11521	C05973		581.3663	3.135998	AQ_neg	FALSE	TRUE	R02054
LysoPE(20:1(11Z)/0:0)	HMDB11512	C05973		553.3357	3.3909998	AQ_neg	FALSE	TRUE	R02054
LysoPE(0:0/18:2(9Z,12Z)) nullnullnull 2.393002	HMDB11477	C05973		477.2842	2.393002	AQ_neg	FALSE	TRUE	R02054
LysoPE(0:0/20:4(8Z,11Z,14Z,17Z))	HMDB11488	C05973		547.2897	1.111	AQ_neg	FALSE	TRUE	R02054
LysoPE(0:0/20:5(5Z,8Z,11Z,14Z,17Z))	HMDB11489	C05973		67.9872	0.53699964	Lipid_pos	FALSE	TRUE	R02054
LysoPE(0:0/18:3(9Z,12Z,15Z))	HMDB11479	C05973		303.244	4.0679955	Lipid_pos	FALSE	TRUE	R02054
LysoPE(0:0/16:1(9Z))	HMDB11474	C05973		342.1475	1.591002	Lipid_pos	FALSE	TRUE	R02054
LysoPE(0:0/22:6(4Z,7Z,10Z,13Z,16Z,19Z))	HMDB11496	C05973		637.646	7.5900073	Lipid_pos	FALSE	TRUE	R02054
LysoPE(0:0/18:2(9Z,12Z))	HMDB11477	C05973		926.7571	3.7720027	Lipid_pos	FALSE	TRUE	R02054
LysoPE(0:0/20:3(8Z,11Z,14Z))	HMDB11486	C05973		480.3614	5.016999	Lipid_pos	FALSE	TRUE	R02054
LysoPE(0:0/16:0)	HMDB11473	C05973		523.3642	2.375	Lipid_pos	FALSE	TRUE	R02054
LysoPE(0:0/20:4(8Z,11Z,14Z,17Z))	HMDB11488	C05973		501.2846	2.4519992	AQ_pos	FALSE	TRUE	R02054
LysoPE(0:0/18:2(9Z,12Z))	HMDB11477	C05973		477.2847	2.6020017	AQ_pos	FALSE	TRUE	R02054
LysoPE(0:0/22:6(4Z,7Z,10Z,13Z,16Z,19Z))	HMDB11496	C05973		525.2849	2.401997	AQ_pos	FALSE	TRUE	R02054
LysoPE(0:0/18:1(9Z))	HMDB11476	C05973		479.3003	2.5520017	AQ_pos	FALSE	TRUE	R02054
LysoPE(0:0/16:0)	HMDB11473	C05973		453.2849	2.6349978	AQ_pos	FALSE	TRUE	R02054
LysoPE(0:0/22:0)	HMDB11490	C05973		537.3782	3.2319973	AQ_pos	FALSE	TRUE	R02054
LysoPE(0:0/15:0)	HMDB11472	C05973		439.2692	3.5729983	AQ_pos	FALSE	TRUE	R02054
LysoPE(0:0/16:0)	HMDB11473	C05973		807.6006	6.713007	Lipid_neg	FALSE	TRUE	R02054
LysoPE(0:0/20:5(5Z,8Z,11Z,14Z,17Z))	HMDB11489	C05973		1609.1223	5.5469975	Lipid_neg	FALSE	TRUE	R02054
LysoPE(0:0/18:3(9Z,12Z,15Z))	HMDB11479	C05973		821.5657	5.303993	Lipid_neg	FALSE	TRUE	R02054
LysoPE(0:0/22:4(7Z,10Z,13Z,16Z))	HMDB11493	C05973		1050.641	7.3319917	Lipid_neg	FALSE	TRUE	R02054
LysoPE(0:0/22:6(4Z,7Z,10Z,13Z,16Z,19Z))	HMDB11496	C05973		494.3941	3.345001	Lipid_neg	FALSE	TRUE	R02054
LysoPE(0:0/15:0)	HMDB11472	C05973		843.6756	7.3590045	Lipid_neg	FALSE	TRUE	R02054
LysoPE(0:0/20:4(8Z,11Z,14Z,17Z))	HMDB11488	C05973		574.4574	3.1150007	Lipid_neg	FALSE	TRUE	R02054
LysoPE(0:0/18:2(9Z,12Z))	HMDB11477	C05973		502.3969	3.988004	Lipid_neg	FALSE	TRUE	R02054
LysoPE(0:0/18:2(9Z,12Z)) 6.210001	HMDB11477	C05973		947.5764	6.210001	Lipid_neg	FALSE	TRUE	R02054
LysoPE(0:0/22:5(7Z,10Z,13Z,16Z,19Z))	HMDB11495	C05973		180.0641	0.37900004	Lipid_neg	FALSE	TRUE	R02054
LysoPE(0:0/20:3(8Z,11Z,14Z))	HMDB11486	C05973		628.3766	1.1920009	Lipid_neg	FALSE	TRUE	R02054
LysoPE(0:0/22:5(7Z,10Z,13Z,16Z,19Z)) nullnullnull6.893004	HMDB11495	C05973		980.6342	6.893004	Lipid_neg	FALSE	TRUE	R02054
LysoPE(0:0/16:0) nullnullnull2.257999	HMDB11473	C05973		637.3552	2.257999	Lipid_neg	FALSE	TRUE	R02054
LysoPE(0:0/18:1(9Z))	HMDB11476	C05973		697.656	8.2109995	Lipid_neg	FALSE	TRUE	R02054
LysoPE(0:0/18:1(9Z)) nullnullnull7.571	HMDB11476	C05973		793.5883	7.571	Lipid_neg	FALSE	TRUE	R02054
LysoPE(0:0/22:4(7Z,10Z,13Z,16Z)) nullnullnull5.674004	HMDB11493	C05973		835.5694	5.674004	Lipid_neg	FALSE	TRUE	R02054
LysoPE(0:0/22:4(7Z,10Z,13Z,16Z)) nullnullnull5.2460017	HMDB11493	C05973		1609.1216	5.2460017	Lipid_neg	FALSE	TRUE	R02054
CL(1'-[18:2(9Z,12Z)/0:0],3'-[18:2(9Z,12Z)/0:0])		C05980	LMGP12070001	960.4925	0.85700023	AQ_neg	TRUE	TRUE	R02030,R07390,R09037
CL(18:2(9Z,12Z)/18:2(9Z,12Z)/18:1(11Z)/18:1(9Z))	HMDB10239	C05980		1622.2703	6.635992	Lipid_pos	TRUE	TRUE	R02030,R07390,R09037
CL(1'-[22:1(13Z)/22:1(13Z)],3'-[22:1(13Z)/14:1(9Z)])[rac]		C05980	LMGP12010005	2449.7837	6.857993	Lipid_pos	TRUE	TRUE	R02030,R07390,R09037
CL(16:0/16:0/22:5/18:2)	HMDB56472	C05980		1481.0482	3.8880002	AQ_pos	TRUE	TRUE	R02030,R07390,R09037
CL(18:0/18:0/18:2/18:0)	HMDB57000	C05980		641.3604	1.9550015	Lipid_neg	TRUE	TRUE	R02030,R07390,R09037
CL(16:0/16:1/16:1/16:0)	HMDB56545	C05980		440.3492	2.8009977	Lipid_neg	TRUE	TRUE	R02030,R07390,R09037
CL(16:1/18:2/20:4/16:1)	HMDB57676	C05980		272.2355	2.2709973	Lipid_neg	TRUE	TRUE	R02030,R07390,R09037
CL(18:0/18:0/18:0/18:0)	HMDB56960	C05980		276.2081	2.2189984	Lipid_neg	TRUE	TRUE	R02030,R07390,R09037
(S)-3-Hydroxyisobutyric acid	HMDB00023	C06001		104.0469	1.2559986	AQ_neg	TRUE	FALSE	R05064
(S)-3-Hydroxyisobutyric acid nullnullnull 1.597	HMDB00023	C06001		104.0466	1.597	AQ_neg	TRUE	FALSE	R05064
2-Methylene-4-oxopentanedioic acid	HMDB37759	C06035		158.0206	0.50799966	AQ_pos	FALSE	TRUE	R05078
PE-Cer(d14:1(4E)/26:0)		C06062	LMSP03020014	790.6153	3.0710025	AQ_neg	FALSE	FALSE
PE-Cer(d15:2(4E,6E)/20:0)		C06062	LMSP03020044	139.0603	0.3530003	Lipid_pos	FALSE	FALSE
PE-Cer(d15:2(4E,6E)/20:0) 6.536006		C06062	LMSP03020044	398.2942	6.536006	Lipid_pos	FALSE	FALSE
PE-Cer(d16:1(4E)/18:0)		C06062	LMSP03020020	576.4748	4.4129963	Lipid_pos	FALSE	FALSE
PE-Cer(d15:1(4E)/22:0(2OH))		C06062	LMSP03020075	600.5018	4.2879963	Lipid_pos	FALSE	FALSE
PE-Cer(d14:2(4E,6E)/22:0)		C06062	LMSP03020034	2431.709	6.284997	Lipid_pos	FALSE	FALSE
PE-Cer(d14:2(4E,6E)/23:0)		C06062	LMSP03020041	2380.7656	6.8599906	Lipid_pos	FALSE	FALSE
PE-Cer(d14:1(4E)/22:0)		C06062	LMSP03020008	638.4528	3.769003	Lipid_pos	FALSE	FALSE
PE-Cer(d15:1(4E)/22:0(2OH)) 3.1140018		C06062	LMSP03020075	306.2534	3.1140018	Lipid_pos	FALSE	FALSE
PE-Cer(d16:1(4E)/22:1(13Z))		C06062	LMSP03020027	2449.892	6.6480055	Lipid_pos	FALSE	FALSE
PE-Cer(d14:1(4E)/24:0)		C06062	LMSP03020011	573.2531	1.7899984	Lipid_pos	FALSE	FALSE
PE-Cer(d14:1(4E)/24:0) 6.9650054		C06062	LMSP03020011	1630.2285	6.9650054	Lipid_pos	FALSE	FALSE
PE-Cer(d14:1(4E)/25:0)		C06062	LMSP03020013	1579.1436	5.9460034	Lipid_pos	FALSE	FALSE
PE-Cer(d14:2(4E,6E)/23:0)		C06062	LMSP03020041	700.5529	3.0500007	AQ_pos	FALSE	FALSE
PE-Cer(d14:1(4E)/25:0)		C06062	LMSP03020013	730.5988	3.054996	AQ_pos	FALSE	FALSE
PE-Cer(d14:1(4E)/22:0)		C06062	LMSP03020008	688.5521	3.0679965	AQ_pos	FALSE	FALSE
PE-Cer(d14:1(4E)/24:0)		C06062	LMSP03020011	716.582	3.0570035	AQ_pos	FALSE	FALSE
PE-Cer(d15:2(4E,6E)/20:0)		C06062	LMSP03020044	672.5199	3.0749993	AQ_pos	FALSE	FALSE
PE-Cer(d14:1(4E)/26:0)		C06062	LMSP03020014	744.6117	3.065999	AQ_pos	FALSE	FALSE
PE-Cer(d16:1(4E)/22:1(13Z))		C06062	LMSP03020027	714.5669	3.0420027	AQ_pos	FALSE	FALSE
PE-Cer(d15:1(4E)/22:0(2OH))		C06062	LMSP03020075	718.5653	3.1170018	AQ_pos	FALSE	FALSE
PE-Cer(d14:2(4E,6E)/20:1(11Z)(2OH))		C06062	LMSP03020069	684.4544	3.8540032	Lipid_neg	FALSE	FALSE
PE-Cer(d16:1(4E)/16:0)		C06062	LMSP03020019	1208.7716	5.265997	Lipid_neg	FALSE	FALSE
PE-Cer(d16:2(4E,6E)/16:0)		C06062	LMSP03020047	868.5415	4.347999	Lipid_neg	FALSE	FALSE
PE-Cer(d14:2(4E,6E)/20:1(11Z)(2OH)) nullnullnull6.480999		C06062	LMSP03020069	918.6092	6.480999	Lipid_neg	FALSE	FALSE
PE-Cer(d16:2(4E,6E)/18:0)		C06062	LMSP03020048	975.6051	5.126005	Lipid_neg	FALSE	FALSE
PE-Cer(d16:1(4E)/18:0)		C06062	LMSP03020020	1123.5123	5.4310007	Lipid_neg	FALSE	FALSE
Triterpenoid	HMDB04309	C06085		552.3087	0.28800008	AQ_neg	FALSE	FALSE
Cyclohexane-1,2-dione		C06105		112.0525	0.28499988	AQ_pos	FALSE	FALSE
Sphingosine 1-phosphate	HMDB00277	C06124		148.1084	0.5239994	Lipid_pos	TRUE	FALSE	R01926
C19 Sphingosine-1-phosphate		C06124	LMSP01050004	375.2531	0.39399973	AQ_pos	TRUE	FALSE	R01926
Sphingosine 1-phosphate	HMDB00277	C06124		294.1833	1.3619996	Lipid_neg	TRUE	FALSE	R01926
C19 Sphingosine-1-phosphate		C06124	LMSP01050004	811.5358	6.343996	Lipid_neg	TRUE	FALSE	R01926
C20 Sulfatide		C06125	LMSP06020010	268.2401	3.0379972	Lipid_pos	TRUE	FALSE	R04017
C18-OH Sulfatide		C06125	LMSP06020004	598.427	2.8949997	Lipid_pos	TRUE	FALSE	R04017
C22 Sulfatide		C06125	LMSP06020009	666.5189	7.273006	Lipid_pos	TRUE	FALSE	R04017
C16-OH Sulfatide		C06125	LMSP06020003	795.5192	2.7749975	AQ_pos	TRUE	FALSE	R04017
C18-OH Sulfatide		C06125	LMSP06020004	821.5344	2.7579985	AQ_pos	TRUE	FALSE	R04017
(3'-sulfo)Galbeta-Cer(d18:1/16:0(2OH))		C06125	LMSP06020003	795.5092	2.699998	AQ_pos	TRUE	FALSE	R04017
C18-OH Sulfatide nullnullnull3.8619998		C06125	LMSP06020004	823.549	3.8619998	AQ_pos	TRUE	FALSE	R04017
C16-OH Sulfatide nullnullnull3.8980017		C06125	LMSP06020003	795.5171	3.8980017	AQ_pos	TRUE	FALSE	R04017
C16-OH Sulfatide nullnullnull3.8789985		C06125	LMSP06020003	795.518	3.8789985	AQ_pos	TRUE	FALSE	R04017
C18-OH Sulfatide nullnullnull3.8909993		C06125	LMSP06020004	823.5479	3.8909993	AQ_pos	TRUE	FALSE	R04017
C16-OH Sulfatide nullnullnull3.8880002		C06125	LMSP06020003	795.5194	3.8880002	AQ_pos	TRUE	FALSE	R04017
C18-OH Sulfatide nullnullnull2.7109988		C06125	LMSP06020004	843.5171	2.7109988	AQ_pos	TRUE	FALSE	R04017
C16-OH Sulfatide nullnullnull3.5719998		C06125	LMSP06020003	795.522	3.5719998	AQ_pos	TRUE	FALSE	R04017
3-O-Sulfogalactosylceramide (d18:1/12:0)	HMDB12311	C06125		181.9811	0.36100003	Lipid_neg	TRUE	FALSE	R04017
C16-OH Sulfatide		C06125	LMSP06020003	875.699	7.396994	Lipid_neg	TRUE	FALSE	R04017
C16-OH Sulfatide nullnullnull4.4580054		C06125	LMSP06020003	712.5092	4.4580054	Lipid_neg	TRUE	FALSE	R04017
C16 Sulfatide		C06125	LMSP06020002	677.6281	7.7860065	Lipid_neg	TRUE	FALSE	R04017
C22-OH Sulfatide		C06125	LMSP06020011	492.383	5.4620028	Lipid_neg	TRUE	FALSE	R04017
C24:1-OH Sulfatide		C06125	LMSP06020016	598.482	4.757997	Lipid_neg	TRUE	FALSE	R04017
C22 Sulfatide		C06125	LMSP06020009	685.6012	7.6879935	Lipid_neg	TRUE	FALSE	R04017
Gala1-4Galb-Cer(d18:1/16:0)	HMDB04832	C06126		861.6154	0.85700023	AQ_neg	FALSE	FALSE
Gala1-4Galb-Cer(d18:1/16:0)	HMDB04832	C06126		576.4757	3.7680032	Lipid_pos	FALSE	FALSE
Gala1-4Galb-Cer(d18:1/16:0) 6.9749956	HMDB04832	C06126		635.545	6.9749956	Lipid_pos	FALSE	FALSE
Gala1-4Galb-Cer(d18:1/16:0)	HMDB04832	C06126		1041.757	2.3399975	Lipid_neg	FALSE	FALSE
Gala1-4Galb-Cer(d18:1/16:0) nullnullnull10.968006	HMDB04832	C06126		805.8213	10.968006	Lipid_neg	FALSE	FALSE
Ganglioside GD3 (d18:1/16:0)	HMDB04913	C06133		763.5241	5.5539956	Lipid_pos	FALSE	FALSE
Ganglioside GA2 (d18:1/18:0)	HMDB04891	C06135		568.4649	3.5859988	Lipid_neg
Ganglioside GA2 (d18:1/18:0) nullnullnull6.5109925	HMDB04891	C06135		710.5058	6.5109925	Lipid_neg
Ganglioside GA1 (d18:1/16:0)	HMDB04902	C06136		848.605	6.612	Lipid_pos	FALSE	FALSE
Ganglioside GA1 (d18:1/16:0)	HMDB04902	C06136		877.6737	6.7520084	Lipid_neg	FALSE	FALSE
Ganglioside GT1b (d18:1/14:0)	HMDB11978	C06140		2071.0137	3.3880002	AQ_pos	FALSE	FALSE
3-Butynoate		C06144		84.0206	0.91100067	AQ_neg	FALSE	FALSE
3-Butynoate		C06144		84.0212	0.8820008	AQ_pos	FALSE	FALSE
3-Butynoate nullnullnull5.688998		C06144		84.0209	5.688998	AQ_pos	FALSE	FALSE
P1,P4-Bis(5'-uridyl) tetraphosphate	HMDB06796	C06198		832.0056	1.8339998	AQ_neg	FALSE	FALSE
Ectoine		C06231		142.0736	4.532997	AQ_pos	FALSE	FALSE
N-Acetylneuraminate 9-phosphate	HMDB06268	C06241		449.0891	0.5660009	AQ_neg	FALSE	FALSE
2-Oxovaleric acid	HMDB01865	C06255		1088.6998	2.0019991	Lipid_neg	FALSE	FALSE
Biopterin	HMDB00468	C06313		237.0847	9.2109995	AQ_pos	FALSE	FALSE
2-Methylquinoline-3,4-diol		C06331		175.0628	0.52399933	AQ_neg	FALSE	FALSE
Terephthalic acid	HMDB02428	C06337		166.0257	1.0849992	AQ_neg	FALSE	FALSE
Terephthalic acid null 3.256001	HMDB02428	C06337		166.0248	3.256001	AQ_neg	FALSE	FALSE
Terephthalic acid	HMDB02428	C06337		148.016	0.2870002	AQ_pos	FALSE	FALSE
4-Hydroxyquinoline		C06343		145.0521	0.46300024	AQ_neg	FALSE	FALSE
Quinoline	HMDB33731	C06413		129.058	0.5089999	AQ_pos	FALSE	FALSE
2(1H)-Quinolinone		C06415		145.0538	2.0429995	AQ_pos	FALSE	FALSE
2(1H)-Quinolinone nullnullnull2.4790027		C06415		145.0528	2.4790027	AQ_pos	FALSE	FALSE
2(1H)-Quinolinone nullnullnull2.4839976		C06415		145.053	2.4839976	AQ_pos	FALSE	FALSE
Eicosapentaenoic acid	HMDB01999	C06428		877.5776	6.9050074	Lipid_pos	TRUE	FALSE	R08179
Eicosapentaenoic acid	HMDB01999	C06428		910.5528	4.2780056	Lipid_neg	TRUE	FALSE	R08179
Docosahexaenoic acid	HMDB02183	C06429		388.2589	0.7929995	AQ_neg	TRUE	FALSE	R08180
Docosahexaenoic acid	HMDB02183	C06429		318.2556	3.6180017	Lipid_pos	TRUE	FALSE	R08180
Docosahexaenoic acid	HMDB02183	C06429		440.3804	3.1320004	Lipid_neg	TRUE	FALSE	R08180
Docosahexaenoic acid nullnullnull5.7879987	HMDB02183	C06429		1635.1382	5.7879987	Lipid_neg	TRUE	FALSE	R08180
Neuraminic acid	HMDB00830	C06469		267.0953	4.2179966	AQ_pos	FALSE	FALSE
Muramic acid		C06470		251.0989	9.299007	AQ_neg	FALSE	FALSE
N-Ethyl trans-2-cis-6-nonadienamide	HMDB32273	C06551		185.0354	11.002999	Lipid_pos	FALSE	FALSE
N-Isopropylammelide		C06553		170.0804	0.40999988	AQ_pos	FALSE	TRUE	R05559
Deethylatrazine		C06559		390.2766	3.6700034	Lipid_pos	FALSE	FALSE
Deethylatrazine		C06559		187.0645	2.0440013	AQ_pos	FALSE	FALSE
Deethylatrazine 3.2650018		C06559		187.0637	3.2650018	AQ_pos	FALSE	FALSE
Deethylatrazine nullnullnull3.2669985		C06559		187.0639	3.2669985	AQ_pos	FALSE	FALSE
Deethylatrazine nullnullnull2.481998		C06559		187.0634	2.481998	AQ_pos	FALSE	FALSE
Deethylatrazine nullnullnull2.4830015		C06559		187.0634	2.4830015	AQ_pos	FALSE	FALSE
epsilon-Caprolactam		C06593		535.603	7.58199	Lipid_pos	FALSE	FALSE
epsilon-Caprolactam 11.005004		C06593		83.953	11.005004	Lipid_pos	FALSE	FALSE
epsilon-Caprolactam		C06593		113.0841	0.30200002	AQ_pos	FALSE	FALSE
epsilon-Caprolactam nullnullnull0.30200002		C06593		113.0839	0.30200002	AQ_pos	FALSE	FALSE
epsilon-Caprolactam nullnullnull5.618004		C06593		113.0838	5.618004	AQ_pos	FALSE	FALSE
Aminoparathion	HMDB01504	C06605		243.0472	3.2669985	AQ_pos	FALSE	FALSE
Diethylphosphate	HMDB12209	C06608		282.2543	3.220001	Lipid_pos	TRUE	FALSE	R05548
1-Chloro-2,2-bis(4'-chlorophenyl)ethylene		C06637		801.5506	5.2860045	Lipid_neg
L-N2-(2-Carboxyethyl)arginine		C06655		246.1331	4.1740017	AQ_pos	FALSE	FALSE
4-Sulfocatechol		C06674		189.9931	0.23100027	AQ_neg	FALSE	FALSE
Toluene-4-sulfonate		C06677		232.0388	0.23299983	AQ_neg	FALSE	FALSE
Vancomycin	HMDB14653	C06689		1523.3359	3.3500032	AQ_pos	FALSE	FALSE
Polyoxin B		C06692		567.1628	3.824003	AQ_neg	FALSE	FALSE
Glucosyl-limonin		C06740		770.2987	0.9059989	AQ_neg	FALSE	FALSE
Triethanolamine	HMDB32538	C06771		149.1048	2.5339975	AQ_pos	FALSE	FALSE
Acyclovir		C06810		225.0843	0.58700067	AQ_pos	FALSE	FALSE
Amiodarone	HMDB15250	C06823		645.0212	0.5839997	AQ_neg	FALSE	FALSE
Azathioprine		C06837		313.0129	1.8399976	AQ_neg	FALSE	FALSE
Cefonicid	HMDB15423	C06882		542.0324	0.97399914	AQ_neg	FALSE	FALSE
Cefoxitin	HMDB15426	C06887		444.0764	0.2310002	AQ_pos	FALSE	FALSE
Deferoxamine	HMDB14884	C06940		895.6606	7.2719946	Lipid_neg
Diltiazem		C06958		396.1516	0.78200024	AQ_pos	FALSE	FALSE
Flucytosine 0.5530003		C07003		129.0335	0.5530003	AQ_pos	FALSE	FALSE
Furosemide	HMDB01933	C07017		376.0101	0.97399914	AQ_neg	FALSE	FALSE
Gabapentin	HMDB05015	C07018		171.1261	7.695006	AQ_pos	FALSE	FALSE
Lamotrigine		C07066		120.0024	11.020997	Lipid_pos	FALSE	FALSE
Styrene		C07083		104.062	0.29400018	AQ_pos	FALSE	FALSE
cis-Acetylacrylate		C07091		114.0319	0.9250006	AQ_neg	TRUE	TRUE	R05510
Trimeprazine		C07172		298.1503	3.645997	AQ_pos	FALSE	FALSE
Verapamil	HMDB01850	C07188		882.5238	3.9249976	Lipid_neg
Miconazole		C07223		817.5574	5.192995	Lipid_neg
Ritonavir		C07240		353.4012	2.6089976	Lipid_pos	FALSE	FALSE
Silver sulfadiazine		C07260		355.9493	4.028999	AQ_neg	FALSE	FALSE
Nitroprusside		C07269		251.9091	0.21500011	AQ_pos	FALSE	FALSE
Olanzapine	HMDB05012	C07322		312.1411	0.9240011	AQ_neg	FALSE	FALSE
Quinethazone		C07342		289.028	4.239997	AQ_neg	FALSE	FALSE
Thiophene-2-carbonyl-CoA		C07347		877.0996	1.7230011	AQ_pos	FALSE	FALSE
Thiophene-2-carbonyl-CoA nullnullnull3.5280032		C07347		899.0808	3.5280032	AQ_pos	FALSE	FALSE
Thiophene-2-carbonyl-CoA nullnullnull3.299001		C07347		899.0789	3.299001	AQ_pos	FALSE	FALSE
Praziquantel		C07367		332.2901	2.3710015	Lipid_pos	FALSE	FALSE
Quetiapine	HMDB05021	C07397		409.464	2.7850027	Lipid_pos	FALSE	FALSE
Pergolide		C07425		314.1792	9.250994	AQ_pos	FALSE	FALSE
Isosorbide dinitrate		C07456		218.0197	2.1649976	AQ_neg	FALSE	FALSE
Isosorbide Dinitrate	HMDB15021	C07456		218.0171	1.6840005	AQ_neg	FALSE	FALSE
Caffeine		C07481		337.3343	4.195005	Lipid_pos	FALSE	FALSE
Malaoxon		C07498		314.0566	1.6979985	AQ_neg	FALSE	FALSE
Succinylcholine		C07546		707.5023	6.700994	Lipid_pos	FALSE	FALSE
Succinylcholine		C07546		290.222	0.2779999	AQ_pos	FALSE	FALSE
Diloxanide-O-Glucuronide		C07547		455.0393	1.8999985	AQ_neg	FALSE	FALSE
Salicylate-sodium	HMDB15470	C07587		163.9848	1.2289984	AQ_pos	FALSE	FALSE
Phenacetine		C07591		183.0664	6.9949965	AQ_pos	FALSE	FALSE
Oxypurinol	HMDB00786	C07599		152.0326	0.4589997	AQ_neg	FALSE	FALSE
Oxypurinol nullnullnull 0.4589997	HMDB00786	C07599		152.0336	0.4589997	AQ_neg	FALSE	FALSE
Alloxan	HMDB02818	C07599		159.0268	4.1679997	AQ_pos	FALSE	FALSE
Alloxan nullnullnull3.9809973	HMDB02818	C07599		159.0271	3.9809973	AQ_pos	FALSE	FALSE
Oxypurinol	HMDB00786	C07599		134.0233	0.7200005	AQ_pos	FALSE	FALSE
Bilobalide		C07605		308.0827	3.609001	AQ_neg	FALSE	FALSE
Abacavir	HMDB15182	C07624		280.2389	2.8949997	Lipid_pos	FALSE	FALSE
Abacavir 1.8899995	HMDB15182	C07624		402.2265	1.8899995	Lipid_pos	FALSE	FALSE
Candesartan Cilextil		C07709		610.2515	1.2050012	AQ_pos	FALSE	FALSE
Methazolamide	HMDB14841	C07764		263.9962	2.5229983	AQ_neg	FALSE	FALSE
Pirbuterol	HMDB15407	C07807		240.1473	5.464997	AQ_pos	FALSE	FALSE
Pirbuterol nullnullnull8.234005		C07807		240.1473	8.234005	AQ_pos	FALSE	FALSE
Mepenzolate	HMDB15591	C07818		836.5426	4.5700054	Lipid_pos	FALSE	FALSE
Aprobarbital	HMDB15441	C07826		210.1027	0.2810001	AQ_pos	FALSE	FALSE
Butabarbital	HMDB14382	C07827		212.1162	0.49599966	AQ_pos	FALSE	FALSE
Bismuth Subsalicylate	HMDB15408	C07870		404.0082	3.653005	AQ_neg	FALSE	FALSE
Bismuth Subsalicylate	HMDB15408	C07870		381.9434	3.5740027	AQ_pos	FALSE	FALSE
Bismuth Subsalicylate nullnullnull3.837003	HMDB15408	C07870		381.9416	3.837003	AQ_pos	FALSE	FALSE
Bismuth Subsalicylate nullnullnull3.2909975	HMDB15408	C07870		381.9444	3.2909975	AQ_pos	FALSE	FALSE
Metipranolol		C07915		309.1941	3.4110005	AQ_pos	FALSE	FALSE
2'-Aminobiphenyl-2,3-diol		C08061		201.0794	0.9079998	AQ_pos	FALSE	FALSE
2'-Aminobiphenyl-2,3-diol 0.90899944		C08061		201.0792	0.90899944	AQ_pos	FALSE	FALSE
Butoconazole		C08065		470.0358	3.5629983	AQ_neg	FALSE	FALSE
Butoconazole nullnullnull 3.705996		C08065		456.0187	3.705996	AQ_neg	FALSE	FALSE
Butoconazole	HMDB14777	C08065		431.9981	3.4670007	AQ_pos	FALSE	FALSE
Miconazole	HMDB15242	C08070		413.9854	0.23399983	AQ_neg	FALSE	FALSE
Amprenavir		C08086		551.2302	0.48400024	AQ_neg	FALSE	FALSE
Amprenavir		C08086		636.2995	2.5700037	Lipid_pos	FALSE	FALSE
Efavirenz		C08088		148.0156	1.7189993	Lipid_pos	FALSE	FALSE
Zanamivir		C08095		332.1361	0.5589992	AQ_neg	FALSE	FALSE
Cefmetazole		C08103		507.0198	2.3800018	AQ_neg	FALSE	FALSE
Bacampicillin		C08122		67.9872	0.31100035	Lipid_pos	FALSE	FALSE
Risedronic acid		C08233		283.0021	1.847	AQ_neg	FALSE	FALSE
Risedronic acid		C08233		304.9832	3.9079983	AQ_pos	FALSE	FALSE
Oleandrose		C08237		162.0889	0.8899995	AQ_neg	FALSE	FALSE
D-Glycero-D-galacto-heptitol	HMDB33750	C08255		212.089	0.45800015	AQ_pos	FALSE	FALSE
Behenic acid	HMDB00944	C08281		340.333	0.77100074	AQ_neg	FALSE	FALSE
10,16-Dihydroxyhexadecanoic acid		C08285		787.6096	6.8829966	Lipid_pos	FALSE	FALSE
Indospicine		C08288		173.1164	4.690002	AQ_pos	FALSE	FALSE
Indospicine nullnullnull4.8370037		C08288		173.1163	4.8370037	AQ_pos	FALSE	FALSE
Hordatine A	HMDB30461	C08307		286.2151	1.9730024	Lipid_pos	FALSE	FALSE
3-Methylindole	HMDB00466	C08313		131.0722	0.4640004	AQ_neg	FALSE	FALSE
(9Z,11E,13E)-Octadecatrienoic acid		C08315		699.5602	5.5440044	Lipid_pos	FALSE	FALSE
(9Z,11E,13E)-Octadecatrienoic acid 1.7819988		C08315		525.2871	1.7819988	Lipid_pos	FALSE	FALSE
(9Z,11E,13E)-Octadecatrienoic acid		C08315		278.2238	0.88999957	AQ_pos	FALSE	FALSE
(9Z,11E,13E)-Octadecatrienoic acid nullnullnull1.153		C08315		278.2242	1.153	AQ_pos	FALSE	FALSE
(9Z,11E,13E)-Octadecatrienoic acid nullnullnull0.7490004		C08315		278.2256	0.7490004	AQ_pos	FALSE	FALSE
Erucic acid		C08316		320.3075	0.46799982	AQ_pos	FALSE	FALSE
Tetracosanoic acid		C08320		368.3656	1.085999	AQ_neg	FALSE	FALSE
beta-D-Glucosamine	HMDB30091	C08349		183.0497	3.8359988	AQ_pos	FALSE	FALSE
Palmitoleic acid	HMDB03229	C08362		254.2234	0.42100012	AQ_neg	FALSE	FALSE
Palmitoleic acid	HMDB03229	C08362		621.6038	7.7570043	Lipid_pos	FALSE	FALSE
Palmitoleic acid	HMDB03229	C08362		597.3997	2.9330003	Lipid_neg	FALSE	FALSE
Ricinoleic acid	HMDB34297	C08365		298.2479	0.45800015	AQ_neg	FALSE	FALSE
Ricinoleic acid	HMDB34297	C08365		888.6252	6.9929976	Lipid_pos	FALSE	FALSE
Ricinoleic acid	HMDB34297	C08365		380.1655	1.6600021	Lipid_neg	FALSE	FALSE
Sterculic acid		C08366		714.5643	5.0369945	Lipid_pos	FALSE	FALSE
Dipropyl disulfide	HMDB31472	C08373		150.0547	0.55500025	AQ_pos	FALSE	FALSE
Dipropyl disulfide nullnullnull0.5400006	HMDB31472	C08373		150.0547	0.5400006	AQ_pos	FALSE	FALSE
1-Octacosanol		C08387	LMFA05000003	409.4639	0.736	AQ_pos	FALSE	FALSE
5-(3-Buten-1-ynyl)-2,2'-bithiophene		C08397		216.0087	0.23299983	AQ_neg	FALSE	FALSE
Glucocapparin		C08404		731.4697	5.4670033	Lipid_neg
Gluconapin	HMDB38427	C08415		373.0497	3.609	AQ_pos	FALSE	FALSE
Gluconapin 3.6260042	HMDB38427	C08415		355.0385	3.6260042	AQ_pos	FALSE	FALSE
Karakin		C08495		511.0921	1.7489982	AQ_neg	FALSE	FALSE
Karakin nullnullnull 1.899001		C08495		511.095	1.899001	AQ_neg	FALSE	FALSE
Macrozamin		C08504		384.1374	3.6889977	AQ_pos	FALSE	FALSE
Miraxanthin-III		C08556		330.1198	0.5530004	AQ_neg	FALSE	FALSE
gamma-Undecalactone		C08571		184.1456	2.5189981	AQ_neg	FALSE	FALSE
Asiatic acid		C08617		561.3099	2.375	Lipid_pos	FALSE	FALSE
Asiatic acid 5.8810015		C08617		2372.6992	5.8810015	Lipid_pos	FALSE	FALSE
Asiatic acid 6.513999		C08617		2413.7766	6.513999	Lipid_pos	FALSE	FALSE
Avadharidine		C08661		707.3481	3.2890012	AQ_pos	FALSE	FALSE
Avadharidine nullnullnull3.2890012		C08661		723.3123	3.2890012	AQ_pos	FALSE	FALSE
Cassaidine 2.819		C08669		304.2386	2.819	Lipid_pos	FALSE	FALSE
Icacine		C08690		849.5951	6.664001	Lipid_neg
Jesaconitine		C08692		697.3067	3.343997	AQ_pos	FALSE	FALSE
Malvidin	HMDB03201	C08716		366.0505	3.7179964	AQ_neg	FALSE	FALSE
Peonidin	HMDB05797	C08726		336.0395	3.3829978	AQ_neg	FALSE	FALSE
Rosinidin		C08729		315.0895	0.9430007	AQ_neg	FALSE	FALSE
Melamine		C08737		126.0654	0.52799994	AQ_pos	FALSE	FALSE
Bruceantin		C08749		530.2145	0.52899957	AQ_pos	FALSE	FALSE
Bruceantin		C08749		898.6311	6.583006	Lipid_neg	FALSE	FALSE
Bruceine D		C08752		410.1541	1.1740016	AQ_neg	FALSE	FALSE
Toonacilin		C08785		536.2455	0.64400023	AQ_pos	FALSE	FALSE
Bryodulcosigenin		C08789		474.3707	0.9280008	AQ_neg	FALSE	FALSE
Bryodulcosigenin nullnullnull 0.9150008		C08789		474.3701	0.9150008	AQ_neg	FALSE	FALSE
Bryodulcosigenin nullnullnull 1.1770015		C08789		534.3897	1.1770015	AQ_neg	FALSE	FALSE
Bryodulcosigenin nullnullnull 0.68699986		C08789		474.3688	0.68699986	AQ_neg	FALSE	FALSE
Bryodulcosigenin nullnullnull 0.68899983		C08789		474.3692	0.68899983	AQ_neg	FALSE	FALSE
Bryodulcosigenin		C08789		1537.169	6.5770044	Lipid_pos	FALSE	FALSE
Asparagoside A		C08886		578.3797	0.47499964	AQ_neg	FALSE	FALSE
Protogracillin		C08908		562.3337	2.028	Lipid_neg
Sarsasapogenin 3-O-4G-rhamnosylsophoroside		C08912		946.5139	0.85800105	AQ_neg	FALSE	FALSE
Astrasieversianin XVI		C08925		437.2906	2.1770017	Lipid_pos	FALSE	FALSE
Notoginsenoside R1		C08961		1585.5995	5.5710044	Lipid_pos	FALSE	FALSE
Quillaic acid		C08972		829.5603	5.1019955	Lipid_pos	FALSE	FALSE
Drummondin A		C09004		530.2114	0.6829994	AQ_neg	FALSE	FALSE
Drummondin A		C09004		470.1924	0.2700003	AQ_pos	FALSE	FALSE
Mallotochromene		C09013		747.5202	5.8009987	Lipid_neg
Apodine		C09034		288.2634	2.2920034	Lipid_pos	FALSE	FALSE
Apodine		C09034		841.6167	6.6350045	Lipid_neg	FALSE	FALSE
Bleekerine		C09046		390.1582	3.2530005	AQ_pos	FALSE	FALSE
Cascarillin		C09071		540.4355	3.0910025	Lipid_neg	FALSE	FALSE
Daphnetoxin		C09080		436.3526	3.2879972	Lipid_neg
Borreverine		C09082		688.2847	1.4769996	Lipid_neg	FALSE	FALSE
Fusicoccin H		C09093		482.2862	0.49599952	AQ_neg	FALSE	FALSE
Fusicoccin H nullnullnull 0.49599952		C09093		482.2869	0.49599952	AQ_neg	FALSE	FALSE
Fusicoccin H		C09093		919.5521	5.3989944	Lipid_neg	FALSE	FALSE
Grayanotoxin I		C09103		954.5423	4.640998	Lipid_neg	FALSE	FALSE
Grayanotoxin I nullnullnull7.1489925		C09103		859.681	7.1489925	Lipid_neg	FALSE	FALSE
Coronaridine		C09139		1026.6394	1.9179994	Lipid_neg
12-O-Palmitoyl-16-hydroxyphorbol 13-acetate		C09153		811.532	10.984989	Lipid_neg
Eseramine		C09170		942.9826	0.3199998	Lipid_pos	FALSE	FALSE
Eseramine		C09170		318.1689	0.27300015	AQ_pos	FALSE	FALSE
Gabunine		C09195		316.2901	3.2690015	Lipid_pos	FALSE	FALSE
Hypaphorine		C09213		246.1382	2.0429995	AQ_pos	FALSE	FALSE
Mahanimbine		C09220		568.4651	3.8359988	Lipid_neg
Sarpagine		C09239		609.3243	1.9400015	Lipid_neg
Voacamine		C09252		641.4955	6.559998	Lipid_pos	FALSE	FALSE
Voacamine		C09252		788.5273	4.4590063	Lipid_neg	FALSE	FALSE
Heliettin		C09267		761.5926	6.827006	Lipid_pos	FALSE	FALSE
Mammeisin		C09275		452.1845	0.24300002	AQ_neg	FALSE	FALSE
Alangicine		C09327		480.2645	0.9280008	AQ_neg	FALSE	FALSE
Ankorine		C09337		517.3161	1.6340015	Lipid_pos	FALSE	FALSE
Atherospermidine		C09347		305.0696	0.53300065	AQ_neg	FALSE	FALSE
[truncated: 5,865 more rows]
