# Supplementary material for: AMON: annotation of metabolite origins via networks to integrate microbiome and metabolome data
Source: BMC Bioinformatics. 2019 Nov 28;20:614. doi: 10.1186/s12859-019-3176-8 (PMC6883642; doi:10.1186/s12859-019-3176-8)
Supplement: Supplementary file 2 — Additional file 2: Table S2. Example Output of AMON Metabolite Origin Table [file 12859_2019_3176_MOESM2_ESM.tsv]

KEGG Pathway	Pathway Size	Bacterial Compound Overlap	Bacterial Compound Probability	Bacterial Compound Adjusted Probability	Human Compound Overlap	Human Compound Probability	Human Compound Adjusted Probability
Ubiquinone and other terpenoid-quinone biosynthesis	76	6	2.86E-06	0.000440221	1	0.235688542	0.490153455
Protein digestion and absorption	47	4	4.28E-05	0.003296321	0	0.438662005	0.54478991
Biotin metabolism	11	2	9.26E-05	0.003564085	0	0.125960141	0.444316133
Phenylalanine, tyrosine and tryptophan biosynthesis	27	3	7.13E-05	0.003564085	0	0.281804373	0.490153455
Cysteine and methionine metabolism	56	3	0.001246855	0.038283527	0	0.49775288	0.580711693
Nitrotoluene degradation	27	2	0.001491566	0.038283527	0	0.281804373	0.490153455
Benzoate degradation	64	3	0.002052706	0.042009356	0	0.545116691	0.608318626
C5-Branched dibasic acid metabolism	32	2	0.002455092	0.042009356	0	0.324647093	0.490153455
Terpenoid backbone biosynthesis	32	2	0.002455092	0.042009356	0	0.324647093	0.490153455
Butanoate metabolism	40	2	0.004663256	0.071814144	0	0.388026534	0.524176195
Biosynthesis of siderophore group nonribosomal peptides	13	1	0.005289456	0.074052379	0	0.147123874	0.453141532
Histidine metabolism	44	2	0.006104372	0.078339443	1	0.099298047	0.402418399
Purine metabolism	92	3	0.007593213	0.089950366	1	0.308170242	0.490153455
Atrazine degradation	21	1	0.013636351	0.149999861	0	0.226857071	0.490153455
Bisphenol degradation	25	1	0.019063941	0.161813282	0	0.263929144	0.490153455
Carbohydrate digestion and absorption	27	1	0.022065447	0.161813282	0	0.281804373	0.490153455
Linoleic acid metabolism	26	1	0.020541456	0.161813282	2	0.003630897	0.039939867
Peptidoglycan biosynthesis	27	1	0.022065447	0.161813282	0	0.281804373	0.490153455
Riboflavin metabolism	23	1	0.016251859	0.161813282	0	0.245616874	0.490153455
Styrene degradation	24	1	0.017633779	0.161813282	0	0.254828289	0.490153455
Thiamine metabolism	26	1	0.020541456	0.161813282	0	0.272920742	0.490153455
Valine, leucine and isoleucine biosynthesis	28	1	0.023635049	0.165445341	0	0.290581311	0.490153455
Mineral absorption	29	1	0.025249405	0.169061232	0	0.299252815	0.490153455
Fluorobenzoate degradation	32	1	0.030352608	0.173122282	0	0.324647093	0.490153455
Glycolysis / Gluconeogenesis	31	1	0.028609013	0.173122282	0	0.316284483	0.490153455
Pyruvate metabolism	32	1	0.030352608	0.173122282	0	0.324647093	0.490153455
Vitamin B6 metabolism	32	1	0.030352608	0.173122282	1	0.057043551	0.283377639
Tryptophan metabolism	81	2	0.031611643	0.173864037	3	0.016320186	0.098246636
Aminobenzoate degradation	84	2	0.034687488	0.184202523	1	0.271932356	0.490153455
Propanoate metabolism	36	1	0.037733401	0.193698125	0	0.357103928	0.513962662
Vitamin digestion and absorption	38	1	0.041656651	0.206939493	2	0.010628648	0.077943416
Phosphonate and phosphinate metabolism	45	1	0.056507982	0.263703916	0	0.424630608	0.54478991
Toluene degradation	45	1	0.056507982	0.263703916	0	0.424630608	0.54478991
Glycerophospholipid metabolism	46	1	0.058762244	0.266158401	2	0.017863025	0.098246636
Indole alkaloid biosynthesis	47	1	0.061047589	0.268609394	0	0.438662005	0.54478991
Fructose and mannose metabolism	48	1	0.063363347	0.271054317	0	0.445551045	0.548527361
Glycine, serine and threonine metabolism	49	1	0.065708855	0.273490909	0	0.452356979	0.548527361
Aminoacyl-tRNA biosynthesis	53	1	0.075375458	0.30291967	0	0.47876919	0.571553916
Amoebiasis	13	0	0.106218586	0.30291967	2	0.000446793	0.006880618
Cholinergic synapse	12	0	0.098454806	0.30291967	1	0.008858623	0.071801468
D-Glutamine and D-glutamate metabolism	12	0	0.098454806	0.30291967	0	0.136605734	0.447601765
Dioxin degradation	58	1	0.088052218	0.30291967	0	0.51002945	0.590560416
Fat digestion and absorption	12	0	0.098454806	0.30291967	2	0.000346674	0.005931974
Fc epsilon RI signaling pathway	11	0	0.090625246	0.30291967	2	0.000262266	0.005048616
Gap junction	11	0	0.090625246	0.30291967	1	0.007439965	0.06365303
Naphthalene degradation	60	1	0.093292183	0.30291967	0	0.52201099	0.595479203
Parkinson's disease	13	0	0.106218586	0.30291967	0	0.147123874	0.453141532
Phenylalanine metabolism	63	1	0.101319186	0.30291967	0	0.539445317	0.608318626
Photosynthesis	11	0	0.090625246	0.30291967	0	0.125960141	0.444316133
Plant hormone signal transduction	12	0	0.098454806	0.30291967	0	0.136605734	0.447601765
Prostate cancer	11	0	0.090625246	0.30291967	1	0.007439965	0.06365303
Puromycin biosynthesis	12	0	0.098454806	0.30291967	0	0.136605734	0.447601765
Pyrimidine metabolism	59	1	0.09066069	0.30291967	0	0.516056659	0.593080041
Taste transduction	13	0	0.106218586	0.30291967	1	0.010388046	0.077943416
Ethylbenzene degradation	14	0	0.113917123	0.313272089	0	0.157516062	0.475636737
Gastric acid secretion	14	0	0.113917123	0.313272089	1	0.012025429	0.084178003
ABC transporters	92	1	0.186607891	0.328002032	0	0.678813173	0.701000652
Alanine, aspartate and glutamate metabolism	24	0	0.187429733	0.328002032	0	0.254828289	0.490153455
Arginine and proline metabolism	90	1	0.180399536	0.328002032	0	0.670706066	0.697896853
Betalain biosynthesis	24	0	0.187429733	0.328002032	0	0.254828289	0.490153455
Biosynthesis of ansamycins	24	0	0.187429733	0.328002032	0	0.254828289	0.490153455
Biosynthesis of type II polyketide backbone	24	0	0.187429733	0.328002032	0	0.254828289	0.490153455
Biosynthesis of vancomycin group antibiotics	19	0	0.151449747	0.328002032	0	0.207638993	0.490153455
Caffeine metabolism	21	0	0.166024491	0.328002032	1	0.026284528	0.139579907
Caprolactam degradation	22	0	0.173219986	0.328002032	0	0.23629358	0.490153455
Carbon fixation in photosynthetic organisms	23	0	0.180354901	0.328002032	0	0.245616874	0.490153455
Chlorocyclohexane and chlorobenzene degradation	78	1	0.143987921	0.328002032	0	0.61766661	0.665179426
Citrate cycle (TCA cycle)	20	0	0.158767912	0.328002032	0	0.217305997	0.490153455
DDT degradation	20	0	0.158767912	0.328002032	0	0.217305997	0.490153455
Ether lipid metabolism	23	0	0.180354901	0.328002032	2	0.002537889	0.030064222
Geraniol degradation	21	0	0.166024491	0.328002032	0	0.226857071	0.490153455
Glucosinolate biosynthesis	75	1	0.135160986	0.328002032	0	0.603145974	0.654116056
Glycosaminoglycan degradation	23	0	0.180354901	0.328002032	0	0.245616874	0.490153455
Glycosylphosphatidylinositol(GPI)-anchor biosynthesis	16	0	0.129120607	0.328002032	1	0.015613097	0.098246636
Lipopolysaccharide biosynthesis	24	0	0.187429733	0.328002032	0	0.254828289	0.490153455
Methane metabolism	80	1	0.149940878	0.328002032	0	0.627055618	0.670601148
Oxidative phosphorylation	16	0	0.129120607	0.328002032	0	0.177928492	0.490153455
Pancreatic secretion	17	0	0.136626609	0.328002032	1	0.017558015	0.098246636
Pathways in cancer	20	0	0.158767912	0.328002032	2	0.001676438	0.023470132
Penicillin and cephalosporin biosynthesis	18	0	0.144069484	0.328002032	0	0.197854676	0.490153455
Proximal tubule bicarbonate reclamation	17	0	0.136626609	0.328002032	0	0.187951647	0.490153455
Retinol metabolism	24	0	0.187429733	0.328002032	0	0.254828289	0.490153455
Salivary secretion	17	0	0.136626609	0.328002032	1	0.017558015	0.098246636
Stilbenoid, diarylheptanoid and gingerol biosynthesis	24	0	0.187429733	0.328002032	0	0.254828289	0.490153455
Streptomycin biosynthesis	24	0	0.187429733	0.328002032	0	0.254828289	0.490153455
Sulfur metabolism	18	0	0.144069484	0.328002032	0	0.197854676	0.490153455
Taurine and hypotaurine metabolism	20	0	0.158767912	0.328002032	0	0.217305997	0.490153455
Tetracycline biosynthesis	22	0	0.173219986	0.328002032	0	0.23629358	0.490153455
Insect hormone biosynthesis	25	0	0.194444974	0.329060725	0	0.263929144	0.490153455
Sphingolipid metabolism	25	0	0.194444974	0.329060725	8	5.33E-12	8.21E-10
Vascular smooth muscle contraction	25	0	0.194444974	0.329060725	3	0.000205357	0.004517863
Brassinosteroid biosynthesis	27	0	0.20829864	0.334145735	0	0.281804373	0.490153455
Fatty acid elongation in mitochondria	27	0	0.20829864	0.334145735	0	0.281804373	0.490153455
Nitrogen metabolism	26	0	0.201401115	0.334145735	0	0.272920742	0.490153455
Phosphatidylinositol signaling system	27	0	0.20829864	0.334145735	4	1.46E-05	0.00064707
Selenocompound metabolism	27	0	0.20829864	0.334145735	0	0.281804373	0.490153455
Pantothenate and CoA biosynthesis	28	0	0.215138033	0.341559351	0	0.290581311	0.490153455
Butirosin and neomycin biosynthesis	29	0	0.221919769	0.34520853	0	0.299252815	0.490153455
Folate biosynthesis	29	0	0.221919769	0.34520853	1	0.047779214	0.245266632
Polycyclic aromatic hydrocarbon degradation	105	1	0.227618307	0.350532193	0	0.726929333	0.736494193
beta-Alanine metabolism	31	0	0.235312168	0.354821525	0	0.316284483	0.490153455
Lysine biosynthesis	32	0	0.241923767	0.354821525	0	0.324647093	0.490153455
Pentose phosphate pathway	32	0	0.241923767	0.354821525	0	0.324647093	0.490153455
Secondary bile acid biosynthesis	32	0	0.241923767	0.354821525	2	0.00657872	0.063320183
Two-component system	31	0	0.235312168	0.354821525	0	0.316284483	0.490153455
Flavone and flavonol biosynthesis	33	0	0.248479583	0.357624821	0	0.332909162	0.49774768
Glycerolipid metabolism	33	0	0.248479583	0.357624821	1	0.060260889	0.290005529
Polyketide sugar unit biosynthesis	34	0	0.254980076	0.36024708	0	0.341071877	0.500238753
Sesquiterpenoid biosynthesis	34	0	0.254980076	0.36024708	0	0.341071877	0.500238753
N-Glycan biosynthesis	36	0	0.26781691	0.374943674	0	0.357103928	0.513962662
Novobiocin biosynthesis	37	0	0.27415415	0.376961956	0	0.36497557	0.515653558
Xylene degradation	37	0	0.27415415	0.376961956	0	0.36497557	0.515653558
alpha-Linolenic acid metabolism	40	0	0.292846486	0.378977806	0	0.388026534	0.524176195
Chloroalkane and chloroalkene degradation	40	0	0.292846486	0.378977806	0	0.388026534	0.524176195
Drug metabolism - other enzymes	39	0	0.286668499	0.378977806	0	0.38043576	0.524176195
Glutathione metabolism	38	0	0.280437866	0.378977806	1	0.077230126	0.339812554
Inositol phosphate metabolism	39	0	0.286668499	0.378977806	4	9.34E-05	0.002396672
Porphyrin and chlorophyll metabolism	124	1	0.288553028	0.378977806	0	0.784768496	0.789897702
Zeatin biosynthesis	39	0	0.286668499	0.378977806	0	0.38043576	0.524176195
Galactose metabolism	41	0	0.298972262	0.380510151	0	0.395525892	0.52966076
Valine, leucine and isoleucine degradation	41	0	0.298972262	0.380510151	1	0.088052218	0.367441382
Cyanoamino acid metabolism	43	0	0.311068894	0.392660735	0	0.410254673	0.544648446
Nicotinate and nicotinamide metabolism	44	0	0.317040601	0.396945143	2	0.015852806	0.098246636
Ascorbate and aldarate metabolism	47	0	0.334654318	0.399509806	0	0.438662005	0.54478991
Carbon fixation pathways in prokaryotes	46	0	0.328832898	0.399509806	0	0.431688862	0.54478991
Lysine degradation	47	0	0.334654318	0.399509806	1	0.110924294	0.43800875
Monoterpenoid biosynthesis	47	0	0.334654318	0.399509806	0	0.438662005	0.54478991
Phosphotransferase system (PTS)	46	0	0.328832898	0.399509806	0	0.431688862	0.54478991
Primary bile acid biosynthesis	47	0	0.334654318	0.399509806	5	1.81E-05	0.00064707
Fatty acid biosynthesis	49	0	0.34614975	0.40737582	0	0.452356979	0.548527361
Fatty acid metabolism	50	0	0.351824572	0.40737582	1	0.122890116	0.444316133
Glyoxylate and dicarboxylate metabolism	50	0	0.351824572	0.40737582	0	0.459080793	0.552331579
Starch and sucrose metabolism	50	0	0.351824572	0.40737582	1	0.122890116	0.444316133
Steroid biosynthesis	51	0	0.357451333	0.410802278	1	0.126947467	0.444316133
Biosynthesis of unsaturated fatty acids	54	0	0.374047203	0.426575118	3	0.003951416	0.040567867
Pentose and glucuronate interconversions	55	0	0.379485657	0.426575118	1	0.143484257	0.453141532
Phenylpropanoid biosynthesis	55	0	0.379485657	0.426575118	0	0.491501735	0.580711693
Anthocyanin biosynthesis	56	0	0.384878003	0.429501539	0	0.49775288	0.580711693
Limonene and pinene degradation	64	0	0.426401985	0.472416588	0	0.545116691	0.608318626
Flavonoid biosynthesis	68	0	0.446125457	0.487257591	0	0.567123815	0.623836196
Tropane, piperidine and pyridine alkaloid biosynthesis	68	0	0.446125457	0.487257591	0	0.567123815	0.623836196
Biosynthesis of 12-, 14- and 16-membered macrolides	74	0	0.474475814	0.514572362	0	0.598186367	0.653338302
Arachidonic acid metabolism	75	0	0.47906115	0.515912008	4	0.002005982	0.02574344
Tyrosine metabolism	76	0	0.483607445	0.517191295	2	0.064192572	0.299565334
Metabolism of xenobiotics by cytochrome P450	81	0	0.505764562	0.537156845	0	0.631664776	0.670871555
Amino sugar and nucleotide sugar metabolism	87	0	0.531130859	0.552663191	0	0.658166975	0.68950826
Diterpenoid biosynthesis	87	0	0.531130859	0.552663191	0	0.658166975	0.68950826
Drug metabolism - cytochrome P450	87	0	0.531130859	0.552663191	2	0.088281371	0.367441382
Isoquinoline alkaloid biosynthesis	93	0	0.555225404	0.573857129	0	0.682792843	0.701000652
Bile secretion	98	0	0.57437771	0.585717156	7	1.95E-05	0.00064707
Carotenoid biosynthesis	98	0	0.57437771	0.585717156	0	0.701975639	0.715922175
Steroid hormone biosynthesis	99	0	0.57811044	0.585717156	7	2.10E-05	0.00064707
Neuroactive ligand-receptor interaction	128	0	0.67348906	0.677890949	3	0.069002853	0.312542336
Biosynthesis of type II polyketide products	134	0	0.690412927	0.690412927	0	0.810185177	0.810185177
