# Supplementary material for: AMON: annotation of metabolite origins via networks to integrate microbiome and metabolome data
Source: BMC Bioinformatics. 2019 Nov 28;20:614. doi: 10.1186/s12859-019-3176-8 (PMC6883642; doi:10.1186/s12859-019-3176-8)
Supplement: Supplementary file 3 — Additional file 3: Table S3. Example Output of AMON Pathway Enrichment Table [file 12859_2019_3176_MOESM3_ESM.txt]

compound	Correlation	PValPos	QValPos	PValNeg	QValNeg	Metabolite
C00009	-0.134700340734629	0.999150042497875	1	0.000549972501374931	0.00626968651567422	Orthophosphate
C00049	-0.00936923128564745	0.590070496475176	0.929284616850239	0.415929203539823	1	L-Aspartate
C00079	0.0155772452158918	0.330783460826959	0.58920803959802	0.663966801659917	1	L-Phenylalanine
C00081	-0.148171501768921	0.999550022498875	1	0.000299985000749962	0.00569971501424929	ITP
C00123	0.0554994467015587	0.0907454627268637	0.251046538582162	0.910154492275386	1	L-Leucine
C00153	0.0875557923403756	0.0274986250687466	0.11501210653753	0.973401329933503	1	Nicotinamide
C00157	-0.0192330279441977	0.659517024148793	0.939811759412029	0.344032798360082	1	Phosphatidylcholine
C00170	0.0562528911386363	0.12004399780011	0.285104494775261	0.879706014699265	1	5'-Methylthioadenosine
C00242	0.00507721862864602	0.452027398630069	0.780774597633755	0.542372881355932	1	Guanine
C00245	0.0617800693566788	0.0891455427228639	0.251046538582162	0.912904354782261	1	Taurine
C00252	0.114061117924039	0.0133493325333733	0.0691738140365709	0.986200689965502	1	Isomaltose
C00262	0.1001449667004	0.0282485875706215	0.11501210653753	0.975751212439378	1	Hypoxanthine
C00263	0.0849511758245723	0.0367981600919954	0.139833008349583	0.964701764911754	1	L-Homoserine
C00267	0.0529745214887881	0.136293185340733	0.304386703741736	0.862906854657267	1	alpha-D-Glucose
C00331	-0.00323868277718235	0.52272386380681	0.876331183440828	0.474026298685066	1	Indolepyruvate
C00344	0.0562763902740867	0.114644267786611	0.284118402775513	0.889955502224889	1	Phosphatidylglycerol
C00350	0.166728249183473	0.000249987500624969	0.00284985750712464	0.999950002499875	1	Phosphatidylethanolamine
C00365	0.242659918433946	4.99975001249937e-05	0.000949952502374881	1	1	dUMP
C00380	0.106999070125089	0.0063996800159992	0.0401829908504575	0.993250337483126	1	Cytosine
C00387	-0.0524629292688562	0.879106044697765	1	0.116894155292235	0.475926203689816	Guanosine
C00416	-0.0866642657219398	0.982700864956752	1	0.0194990250487476	0.123493825308735	Phosphatidate
C00422	-0.136624533201927	0.9982000899955	1	0.00129993500324984	0.0123493825308735	Triacylglycerol
C00500	0.137113122149451	0.000849957502124894	0.00692108251730271	0.999350032498375	1	Biliverdin
C00506	-0.0168900591956143	0.643417829108545	0.939811759412029	0.355382230888456	1	L-Cysteate
C00641	0.0280657189494771	0.267486625668717	0.491830247197318	0.737063146842658	1	1,2-Diacyl-sn-glycerol
C00763	0.203449195626882	4.99975001249937e-05	0.000949952502374881	1	1	D-Proline
C00791	0.0402543136064861	0.147242637868107	0.31084556883267	0.856557172141393	1	Creatinine
C00826	-0.0635545987280046	0.928353582320884	1	0.0697465126743663	0.327295173702853	L-Arogenate
C01194	-0.0753937838339344	0.924753762311884	1	0.0746462676866157	0.327295173702853	1-Phosphatidyl-D-myo-inositol
C01563	0.100631534745046	0.0218489075546223	0.103782310884456	0.977751112444378	1	Carbamate
C01909	0.0618240335779978	0.0968951552422379	0.251046538582162	0.902704864756762	1	Dethiobiotin
C02191	0.0370621351996351	0.210539473026349	0.400024998750062	0.792960351982401	1	Protoporphyrin
C02355	-0.0887182452579159	0.992800359982001	1	0.00844957752112394	0.0626968651567422	2',3'-Cyclic UMP
C02686	-0.0233297676800239	0.697915104244788	0.970272218096412	0.303484825758712	1	Galactosylceramide
C02737	0.0485335646216552	0.138843057847108	0.304386703741736	0.865456727163642	1	Phosphatidylserine
C04122	-0.147499266728764	0.99930003499825	1	0.000499975001249937	0.00626968651567422	D-1-Aminopropan-2-ol O-phosphate
C04230	0.140112070797253	0.000749962501874906	0.00692108251730271	0.99890005499725	1	1-Acyl-sn-glycero-3-phosphocholine
C04317	0.0567434463642185	0.0872956352182391	0.251046538582162	0.908904554772261	1	1-Organyl-2-lyso-sn-glycero-3-phosphocholine
C05130	-0.00718946752073821	0.556122193890305	0.905684715764212	0.44302784860757	1	Imidazole-4-acetaldehyde
C05466	0.0663898629350373	0.0759462026898655	0.251046538582162	0.925503724813759	1	Glycochenodeoxycholate
C05670	-0.0194583044292071	0.64216789160542	0.939811759412029	0.352732363381831	1	3-Aminopropiononitrile
C05688	0.0597874505074074	0.0925453727313634	0.251046538582162	0.907754612269387	1	L-Selenocysteine
C05711	-0.245419639022019	1	1	4.99975001249937e-05	0.00284985750712464	gamma-Glutamyl-beta-cyanoalanine
C05791	-0.0722637192533025	0.949402529873506	1	0.048197590120494	0.249751148806196	D-Urobilinogen
C05973	0.130042563954788	0.00704964751762412	0.0401829908504575	0.992900354982251	1	2-Acyl-sn-glycero-3-phosphoethanolamine
C05980	-0.179932890338421	0.999950002499875	1	9.99950002499875e-05	0.00284985750712464	Cardiolipin
C06125	-0.0950834042077157	0.975401229938503	1	0.0260986950652467	0.148762561871906	Sulfatide
C06126	-0.0281873976374921	0.736513174341283	0.999553593748884	0.264386780660967	0.941877906104695	Digalactosylceramide
C06188	0.0439073945660259	0.167591620418979	0.341168655852922	0.834158292085396	1	Salicin 6-phosphate
C10858	-0.0125122271695501	0.60321983900805	0.929284616850239	0.407179641017949	1	Ecgonine
C11143	0.10866971204033	0.00534973251337433	0.0381168441577921	0.994900254987251	1	Dimethyl sulfoxide
C14839	0.148657985764907	0.000149992500374981	0.00213739313034348	0.999550022498875	1	Bromobenzene-3,4-oxide
C14847	0.0366997473679983	0.1984400779961	0.39003739468199	0.8035598220089	1	3,4-Dihydro-3-hydroxy-4-S-glutathionyl bromobenzene
C15556	0.260456940376422	4.99975001249937e-05	0.000949952502374881	1	1	L-3,4-Dihydroxybutan-2-one 4-phosphate
C15700	0.0717306915007032	0.0516974151292435	0.18417204139793	0.946302684865757	1	gamma-Glutamyl-gamma-aminobutyraldehyde
C16614	-0.0994163832059075	0.988450577471126	1	0.0087995600219989	0.0626968651567422	6-Methylmercaptopurine
C18174	-0.0444585666520367	0.850457477126144	1	0.148992550372481	0.566171691415429	Carboxynorspermidine
