# Supplementary material for: AMON: annotation of metabolite origins via networks to integrate microbiome and metabolome data
Source: BMC Bioinformatics. 2019 Nov 28;20:614. doi: 10.1186/s12859-019-3176-8 (PMC6883642; doi:10.1186/s12859-019-3176-8)
Supplement: Supplementary file 4 — Additional file 4: Table S4. MIMOSA Results Table from Case Study Data [file 12859_2019_3176_MOESM4_ESM.tsv]

compounds	microbes	host	detected
C06442	True	False	False
C05343	True	False	False
C19000	False	False	True
C05539	True	False	False
C01740	False	False	True
C06559	False	False	True
C07466	False	False	True
C18653	False	False	True
C14662	False	False	True
C04376	True	True	False
C04882	True	False	False
C00059	True	True	True
C01732	True	False	False
C05579	False	True	False
C15387	False	False	True
C05443	False	True	False
C16216	False	True	False
C12251	False	False	True
C14250	False	False	True
C13631	True	False	False
G00164	False	True	False
C18044	False	True	False
C05584	False	True	False
G00079	False	True	False
C19956	False	False	True
G00143	False	True	False
C10636	False	False	True
G00021	False	True	False
C13668	False	False	True
C00633	False	False	True
C17485	False	False	True
C04501	True	True	False
C15972	True	True	False
C00224	True	True	False
C00785	True	True	False
C10788	False	False	True
C02494	False	False	True
C11301	False	False	True
C00258	True	True	False
G09660	True	True	False
C04309	False	False	True
C00518	False	False	True
C17432	False	True	False
C11829	True	False	True
C04272	False	False	True
C08315	False	False	True
C00700	True	True	False
C15646	False	True	False
C02988	True	True	False
C14864	True	True	False
C01051	True	True	False
C05503	False	True	True
G00099	False	True	False
C05577	True	True	False
C06126	False	False	True
C00674	False	True	False
G10619	True	True	False
C00472	False	True	False
C14953	False	False	True
C05843	False	True	False
C00235	True	True	False
C00245	True	True	True
C00641	True	True	True
C17561	True	True	False
C20431	False	False	True
C06771	False	False	True
C19799	False	False	True
C04722	False	True	False
C11661	False	False	True
C09433	False	False	True
C14853	False	True	False
G00108	True	True	False
C00187	False	True	False
C16565	True	True	False
C01768	False	False	True
G00092	True	True	False
C06311	True	False	False
C05691	True	True	False
C16608	False	False	True
C15554	False	False	True
G00157	False	True	False
G00114	False	True	False
C09046	False	False	True
G06780	False	True	False
G00018	False	True	False
C05583	True	True	False
C05637	True	True	False
C00146	True	False	False
C05300	False	True	False
C00302	True	True	False
C13727	False	False	True
C03470	False	False	True
C05851	False	False	True
C02087	False	False	True
C16355	False	True	False
C03344	True	True	False
C17938	False	True	True
C09093	False	False	True
C02862	False	False	True
C00259	True	True	False
G13058	False	True	False
C06142	True	False	False
C11760	False	False	True
C02486	False	False	True
C06605	False	False	True
C11537	True	False	False
C00062	True	True	False
C00380	True	False	True
C19338	False	False	True
C05125	True	True	False
C01144	True	False	False
C01137	True	True	False
C01243	False	True	False
C00372	True	False	False
C00068	True	True	False
C11263	False	False	True
C12834	False	False	True
C03326	False	False	True
C15382	False	False	True
G00051	True	False	False
C05647	False	True	False
C00847	False	True	True
C00119	True	True	False
G00147	False	True	False
C03090	False	False	True
C00279	True	True	True
C16397	False	False	True
C11662	False	False	True
C00037	True	True	False
C13867	False	False	True
C11118	False	False	True
C01344	False	False	True
C00517	False	True	False
C19632	False	False	True
C05688	True	True	True
C19118	False	False	True
C18702	False	False	True
C19798	False	False	True
C05123	False	False	True
C14770	False	True	False
C05938	True	True	False
G00004	False	True	False
C11540	True	False	False
C17148	False	False	True
C05840	True	True	False
C06157	True	True	False
C05447	True	True	False
C07818	False	False	True
C19588	False	True	False
C17339	False	True	False
C03089	True	False	False
C00014	True	True	False
C01794	False	True	False
C11365	False	False	True
C00398	True	True	False
C00055	True	True	False
C05316	False	False	True
C04324	True	False	False
C00139	True	True	False
C00760	True	True	False
C17556	True	False	False
G00163	False	True	False
G00090	False	True	False
G00111	False	True	False
C13425	False	True	False
C15915	False	True	False
C18243	True	True	False
C15816	False	True	False
C14651	False	False	True
C05684	True	False	False
C12491	False	False	True
C10909	False	False	True
C16338	True	False	False
C05431	True	False	False
C16582	False	True	False
C16890	False	False	True
C07838	True	False	False
C02631	True	False	False
C05345	True	True	False
C00356	True	True	False
C00979	True	False	False
C00615	True	False	False
C00159	True	True	False
C05353	False	False	True
C11931	False	False	True
C14826	False	True	False
C12140	False	False	True
C05413	True	False	False
C14145	True	True	False
C00124	True	True	False
C05659	True	True	False
C18904	False	True	False
C06255	False	False	True
C11436	True	False	True
C04742	True	True	False
C03283	True	False	False
C04823	True	True	False
C01097	True	False	False
C10317	False	False	True
C05439	False	True	False
C02934	False	True	False
C04488	True	False	False
C04230	True	True	True
C19602	False	False	True
C01083	True	False	False
C02679	True	True	True
C09921	False	False	True
C08961	False	False	True
C10635	False	False	True
C14850	False	True	False
C04517	False	False	True
C05675	False	True	False
C06837	False	False	True
C11831	True	False	False
C09004	False	False	True
C00069	True	True	False
C11122	False	False	True
C05259	True	True	False
C03680	True	False	False
C05631	True	False	False
C00318	False	False	True
C17550	True	False	False
C20715	False	False	True
C05942	False	False	True
C05301	False	True	False
C02430	True	True	False
C16473	True	False	False
C04778	True	False	False
C11991	False	False	True
C02759	True	False	False
C00109	True	True	False
C10700	True	False	False
C15687	False	False	True
C01131	True	False	False
C05332	True	True	False
C13747	False	True	True
C04225	True	False	False
C19995	False	False	True
C11050	False	False	True
C04101	False	False	True
C11929	True	False	False
C00762	False	True	True
C06035	True	False	True
C05748	True	True	False
C16737	True	False	False
C01112	True	False	False
C03779	False	False	True
C19262	False	False	True
C06103	True	True	False
C01005	False	False	True
C20716	False	False	True
C01300	True	False	False
C15015	False	False	True
C00423	True	False	False
C11643	False	False	True
C15776	False	True	False
C00212	True	True	True
C01367	True	False	False
C11750	False	False	True
C12099	False	False	True
C01958	True	True	False
C02674	False	False	True
C00431	False	False	True
C11496	False	False	True
G00071	False	True	False
C16698	True	False	False
C15975	True	True	False
C05601	True	False	False
C09034	False	False	True
C08092	False	False	True
C06735	True	False	False
C05193	False	False	True
C06507	True	False	False
C05275	True	True	False
C15956	False	False	True
C08737	False	False	True
C00286	True	True	False
C11242	False	False	True
C06127	False	True	False
C17559	False	True	False
C10724	False	False	True
C15146	False	False	True
C06128	True	True	True
G00023	False	True	False
C05545	False	True	True
C08276	False	True	False
C14806	True	True	False
C19615	False	False	True
C11945	True	False	False
C18441	False	False	True
C04454	False	False	True
C14855	True	True	False
C06755	True	True	False
C00174	False	False	True
C06310	True	False	False
C00152	True	True	False
C05678	True	False	False
C07599	False	False	True
C12320	False	False	True
C01212	True	False	False
C03150	True	True	False
C09830	False	False	True
C00299	True	True	False
C00942	True	True	False
C16239	True	True	False
C07425	False	False	True
C04186	True	False	False
C00002	True	True	False
C10982	False	False	True
C02352	True	False	False
C09082	False	False	True
G00704	False	True	False
C01042	False	False	True
G00027	False	True	False
C18166	False	False	True
C19656	False	False	True
C13752	False	False	True
C12673	False	False	True
C01273	True	False	False
C12390	False	False	True
C04702	True	False	False
C00332	True	True	False
C01077	True	False	False
C03838	True	True	False
C16584	False	True	True
C05695	True	True	False
C01185	True	True	False
C01246	True	True	False
C13846	False	False	True
C00455	True	True	False
C14872	False	False	True
C08365	False	False	True
C06189	True	False	False
C05983	True	True	False
C03340	True	False	False
C00689	True	False	False
C19427	False	False	True
C13898	False	False	True
C03433	False	False	True
C00627	True	True	False
C00341	True	True	False
C06144	False	False	True
C00584	True	True	False
C04579	True	False	False
C15650	False	True	False
C06552	True	False	False
C00099	True	True	False
C11308	False	False	True
C06199	True	True	False
C01245	False	True	True
C01010	True	False	False
C08373	False	False	True
C14724	False	False	True
C00004	True	True	False
C00074	True	True	False
C00417	True	True	False
C03920	True	False	False
C14805	True	True	True
G10506	True	False	False
C04154	True	False	False
C09337	False	False	True
C19276	False	False	True
C03126	False	False	True
C09327	False	False	True
C01802	False	True	False
C09478	False	False	True
C00333	True	False	False
C19331	False	False	True
G00036	False	True	False
C04039	True	False	False
C13734	False	False	True
C04814	False	False	True
C00386	False	True	False
G00013	False	True	False
C00151	False	True	False
C02835	True	True	False
C01380	False	True	False
C00531	True	False	False
C16217	True	True	False
C14641	False	False	True
C00860	True	False	True
C19770	False	False	True
C00505	False	False	True
C01443	False	False	True
C01468	True	False	False
G00289	True	False	False
C11163	False	False	True
C18412	False	False	True
C10561	False	False	True
C00130	True	True	False
C00222	True	True	False
C06329	True	True	False
C05763	True	True	False
C00046	True	True	False
C18310	True	True	False
C14852	False	True	False
C05299	False	True	False
C00558	True	False	False
C03402	True	True	False
C18911	True	False	False
C00448	True	True	False
C08556	False	False	True
C09977	False	False	True
C13711	False	False	True
C06677	False	False	True
C12124	True	False	False
C04133	True	False	False
C01286	True	False	False
G00072	False	True	False
C18239	True	False	False
C16252	False	False	True
C07807	False	False	True
C04583	False	False	True
C04703	False	False	True
C03646	False	False	True
C00135	True	True	True
G00149	False	True	False
C09941	False	False	True
C00138	True	False	False
C07335	True	False	False
C16273	True	False	False
C03291	True	False	False
C12283	False	False	True
C00961	False	False	True
C17086	False	False	True
C15647	False	True	False
C15587	True	True	True
C03589	True	False	False
C00312	False	True	False
C04233	True	True	False
C14096	True	False	False
C13931	False	False	True
C02673	False	False	True
C15563	True	False	False
C04111	False	False	True
C00325	False	True	False
C05497	False	True	False
G13025	False	True	False
C16199	False	False	True
C01118	True	False	False
C15700	True	False	False
C04295	True	True	False
C03017	False	False	True
C05448	False	True	False
C01120	False	True	True
C19604	False	True	False
C16205	True	False	False
C09195	False	False	True
C12986	False	False	True
C00828	True	False	True
C10988	False	False	True
C20367	False	False	True
C11947	True	False	False
C05594	False	True	False
C16268	True	False	False
C14253	False	False	True
C12145	False	True	False
C00195	True	True	True
C20515	False	False	True
C02191	True	True	False
C02350	False	True	True
C13773	False	False	True
C16334	True	False	False
G00010	False	True	False
C05475	False	True	False
C05341	False	True	False
C06882	False	False	True
C07587	False	False	True
C05640	True	True	False
C01180	False	True	False
C12450	True	False	False
G00039	False	True	False
C05750	True	True	False
C14804	True	True	False
C05811	True	False	False
C04677	True	True	False
C03539	True	False	False
G13053	False	True	False
C12459	False	False	True
C12739	True	True	False
C05812	True	False	True
C04760	False	True	False
C05760	True	True	False
C06032	True	False	False
C12623	True	False	False
C15453	False	False	True
C00269	True	True	False
C06123	False	True	False
C06025	True	False	False
C00320	True	True	False
C00132	True	False	False
C00105	True	True	False
C05762	True	True	False
C15578	False	True	False
G00074	False	True	False
C04691	True	False	False
C20022	False	False	True
C00587	True	False	False
C14749	False	True	False
C06251	True	False	False
C08366	False	False	True
C01024	True	True	False
C00330	True	True	False
C18174	False	False	True
C15606	False	True	False
C01454	True	False	False
C00100	True	True	False
C00696	False	True	False
C00051	True	True	True
C03393	True	False	False
C04635	False	True	False
C00460	True	True	True
C16348	True	True	False
C05729	True	True	False
C13876	False	False	True
C19839	False	False	True
C11769	False	False	True
G00022	False	True	False
C11009	False	False	True
C05946	True	True	False
C15552	False	False	True
C01382	False	True	False
C18854	False	False	True
C06425	False	True	False
C12082	False	False	True
C00366	True	True	True
C01290	False	True	True
C11556	False	True	False
C16319	False	False	True
C11043	False	False	True
C04874	True	True	False
C18635	False	False	True
C02033	False	False	True
C05578	False	False	True
C01607	False	False	True
C14847	True	True	False
C09731	False	False	True
C12144	False	True	False
C00071	True	True	False
C01929	True	False	False
C06470	False	False	True
C02360	False	False	True
C04916	True	False	False
C14144	True	False	False
C06399	True	False	False
C03263	True	True	False
C05585	False	True	False
C12221	False	False	True
C16527	False	False	True
C03289	True	False	False
C00581	True	True	False
C13048	False	False	True
C00048	True	True	False
C11546	False	False	True
C00842	True	False	False
C03082	True	False	False
C00544	True	True	False
G10818	False	True	False
G13026	False	True	False
G00104	False	True	False
C16330	True	False	False
C18436	False	False	True
C01598	False	True	False
C01586	False	False	True
C09474	False	False	True
C16198	False	False	True
C18262	False	False	True
C03012	False	True	False
C16638	False	True	False
C00086	True	True	False
C04489	False	False	True
C04126	False	False	True
C01142	True	False	False
C06554	True	False	False
C00246	True	False	True
C15090	False	False	True
C06413	False	False	True
C11376	False	True	False
C01508	True	False	False
C11924	True	True	True
C10729	False	False	True
C06504	True	False	False
C04732	True	False	False
C03518	True	True	False
C00695	True	False	False
C11370	False	False	True
C05778	True	False	False
C00664	False	False	True
C05668	False	True	False
C07083	False	False	True
C11671	False	False	True
G00042	False	True	False
C01132	True	True	False
C11866	False	True	False
C02876	True	False	False
C14787	False	True	False
C00190	False	True	False
C05297	False	True	False
C01699	False	True	False
C00355	False	True	False
C04088	True	False	False
C00065	True	True	False
C05466	False	True	True
C19046	False	False	True
C11752	False	False	True
C00957	True	True	True
G00162	False	True	False
C04281	True	True	False
C02294	False	False	True
C05271	True	True	False
C14771	False	True	True
C05771	False	False	True
C08307	False	False	True
C00884	False	True	False
C14540	False	False	True
C00810	True	False	False
C00128	True	False	False
C06553	True	False	True
C00155	True	True	False
C14160	False	False	True
C00864	True	True	True
C07130	False	False	True
C01767	False	False	True
C02372	False	False	True
C01678	False	True	False
C05673	False	True	False
C00231	True	True	False
C05100	True	True	True
C07456	False	False	True
C16201	False	False	True
G13052	False	True	False
C00081	True	True	False
G00124	False	True	False
G00025	False	True	False
C17336	False	True	False
C03035	False	True	False
C11074	False	False	True
C04688	True	False	False
C06104	True	False	False
C01143	True	True	False
C02232	True	True	False
C13895	False	False	True
C11509	False	False	True
C06040	True	False	False
C05596	True	False	False
C00164	True	True	True
C05898	True	False	False
C17401	True	False	False
C03758	True	True	True
C00882	True	True	False
G00141	False	True	False
C00671	True	True	False
G00140	False	True	False
C16471	True	True	False
C11278	True	True	False
C00458	True	True	False
C01181	True	True	False
C02856	False	False	True
C11583	True	True	False
C16603	False	False	True
C05844	True	True	False
C00445	True	True	True
G00095	False	True	False
C06481	True	True	False
G13042	True	True	False
G00015	False	True	False
C01659	True	False	False
G00006	False	True	False
C19490	False	True	False
C05904	False	False	True
C05453	False	True	False
C04294	True	False	False
C00978	False	True	False
C07172	False	False	True
C19151	True	False	False
C08397	False	False	True
C15613	False	True	False
C01081	True	True	False
C11407	True	False	False
C19017	False	False	True
C00806	False	False	True
C03486	False	False	True
C14814	False	True	False
C05336	True	True	False
C16613	False	True	False
C06692	False	False	True
C19080	True	True	False
C01268	True	False	False
C15978	True	True	False
C11435	True	False	True
C02637	True	False	False
C03794	True	True	False
C06000	True	True	False
C02288	False	True	False
C07342	False	False	True
C08752	False	False	True
C04063	False	True	False
C01102	True	False	False
C05999	True	True	False
C05465	False	True	True
C18692	False	False	True
C00213	False	True	False
C14088	True	False	False
C03871	True	False	False
C00909	False	True	False
C00127	True	True	False
C05109	False	True	False
C00357	True	True	False
C03684	True	True	False
C15937	False	False	True
C14791	True	True	False
C02999	False	False	True
C00740	False	True	False
C04152	True	False	False
C16332	False	True	False
C04147	False	False	True
C00435	True	False	False
C00459	True	True	False
C17551	True	False	False
C16474	True	False	False
C10893	False	False	True
C05476	False	False	True
C00388	True	True	False
G00058	False	True	False
C06689	False	False	True
C01176	True	True	False
C05455	False	True	False
C19282	False	False	True
C08716	False	False	True
C02373	False	True	False
C09642	False	False	True
C14439	False	False	True
C05528	True	True	False
C00663	True	False	False
C02477	True	False	False
C16145	True	False	False
C06102	True	True	False
C04738	True	False	False
C11311	False	False	True
C03284	True	False	False
C06136	False	False	True
C01724	False	True	False
C14350	False	False	True
C15670	True	True	False
G13029	False	True	False
C00170	True	True	True
C07764	False	False	True
C02987	True	True	False
C00385	True	True	False
C00441	True	False	False
C02492	True	False	False
C04043	True	True	False
C01604	False	False	True
C00106	True	True	True
C14117	True	False	False
C08065	False	False	True
C02051	True	True	False
C01563	True	False	False
C00550	False	True	True
C16620	True	True	False
C13072	False	False	True
C00077	True	True	False
C05822	True	False	False
C14818	True	False	False
C02763	False	True	False
C15296	False	False	True
C00721	True	True	False
G13034	False	True	False
C17093	False	False	True
C11333	False	False	True
C05768	True	True	False
C06650	True	False	False
C09701	False	False	True
C19039	False	False	True
C19560	False	False	True
C01755	True	True	False
C06198	False	False	True
C03281	False	False	True
C20802	False	False	True
C15626	False	False	True
C04932	True	False	False
C00140	True	True	True
C16465	True	False	False
C03372	False	True	False
C10302	False	False	True
C03277	False	False	True
C14143	True	False	False
C06377	True	False	False
C02412	True	True	False
C06331	False	False	True
C04287	True	False	False
C16220	True	False	False
C04666	True	False	False
C08571	False	False	True
C18979	False	False	True
C17345	False	True	False
C00436	True	False	False
C11736	True	True	False
C05422	False	True	False
C05172	True	True	False
C00399	True	True	True
C00184	True	False	False
C19578	False	False	True
C08281	False	False	True
C13709	False	False	True
C05467	False	True	False
C14311	False	False	True
C13809	False	False	True
C00166	True	True	False
C16244	True	False	False
C02527	True	False	False
C00266	True	False	False
C19232	False	False	True
C00345	True	True	False
C08704	False	False	True
C02985	True	True	False
C16237	True	True	False
C06140	False	False	True
C14869	False	True	False
C13728	False	False	True
C00876	True	False	False
C14235	False	False	True
C04216	True	False	False
C11131	False	True	False
C11481	True	False	True
C00049	True	True	False
C03740	True	True	False
C00750	True	True	False
C14768	False	True	False
C20766	False	False	True
C11739	False	False	True
C16615	True	True	True
C01721	True	False	False
C00328	False	True	False
C15815	True	False	False
C18776	False	False	True
C00966	True	False	False
C00268	True	True	False
C00028	True	True	False
C00712	True	True	True
C14731	False	False	True
C05831	True	True	False
C16756	False	True	False
C00832	False	False	True
G00094	False	True	False
C00618	False	True	False
C04545	False	False	True
C01962	True	True	False
C17217	False	False	True
C01013	True	True	False
C16677	False	True	False
C02282	True	True	False
C01284	False	True	False
C09213	False	False	True
C02117	False	False	True
C11543	True	False	False
C16587	True	True	False
C17335	False	True	False
C12119	False	False	True
C04257	True	True	False
C17542	True	False	False
C01401	True	False	False
C15056	False	False	True
C00257	True	True	True
C14152	True	False	True
C14899	True	False	False
C11694	False	False	True
C02553	True	True	False
C01190	True	True	True
C05712	True	True	False
C18218	False	False	True
G00043	False	True	False
C14858	False	True	False
C20319	False	False	True
C05261	True	True	False
C17541	True	False	False
C01801	True	True	False
C05850	True	True	False
C16308	False	False	True
C13634	True	False	False
C16631	True	True	False
C16236	True	True	False
C04558	True	False	False
C02474	True	False	False
C16598	True	False	False
C17555	False	False	True
C01080	True	False	False
D06402	False	False	True
C05838	True	True	False
C00588	True	True	False
C02888	True	False	False
C18987	False	False	True
C00137	True	True	False
C00029	True	True	True
C14825	False	True	False
C00369	True	True	False
C09422	False	False	True
C07870	False	False	True
C15977	True	True	False
C11557	False	True	False
C02538	False	True	True
C11433	True	True	False
C00181	False	True	False
C07827	False	False	True
C03671	True	False	False
C10604	False	False	True
C11266	False	False	True
C07066	False	False	True
C06608	False	True	True
C02728	False	False	True
C03723	False	True	False
C05076	False	False	True
C14835	False	False	True
C06561	True	False	False
G12573	False	True	False
C05758	True	True	False
C13311	False	False	True
C16238	True	False	False
G00081	False	True	False
C11434	False	False	True
C05138	False	True	False
C16365	False	True	False
C05703	True	True	False
C15780	False	True	False
C16069	True	False	False
C17337	False	True	False
C04185	False	True	False
C19009	False	False	True
C04655	False	False	True
C04911	False	False	True
C00063	True	True	False
C00042	True	True	True
C17240	False	False	True
C04451	True	False	False
G08421	True	True	False
C00956	True	True	True
C17346	True	True	False
C07915	False	False	True
C05290	False	True	False
C16704	False	False	True
C05477	False	True	False
C05901	True	False	False
C00501	True	False	False
C16577	False	True	True
C00512	True	False	False
C00644	True	False	False
C00836	False	True	True
C05253	False	False	True
C04332	True	False	False
C05198	True	True	True
C00965	True	False	False
C14120	True	False	False
C02367	False	False	True
C00075	True	True	False
G00014	False	True	False
C03665	False	False	True
C06614	True	True	False
C07086	True	True	False
C05830	True	True	True
G00054	False	True	False
C11152	False	False	True
C15165	False	False	True
C00582	True	False	False
C01261	False	False	True
C19910	False	False	True
C05809	True	False	False
C16155	True	False	False
C00112	True	True	False
C19574	True	True	False
C01099	True	False	False
C12750	False	False	True
C03917	False	False	True
C02686	True	True	True
C05580	False	True	False
C01673	False	True	False
C15986	False	True	True
C00243	False	True	False
C07240	False	False	True
C03363	True	True	False
C00104	True	True	False
C01347	False	False	True
C00390	True	True	False
C05432	True	False	False
C01356	False	True	False
C00499	True	False	True
G13038	False	True	False
C01467	False	False	True
C04327	True	False	False
C04575	True	False	False
C11079	False	False	True
C05974	True	False	False
C00519	True	True	False
C09071	False	False	True
C11684	False	False	True
C11538	True	False	False
C14848	True	True	False
C04494	True	False	False
C03242	False	True	False
C03205	True	True	False
G10622	False	True	False
C00705	True	True	False
C11946	True	False	False
C05516	False	False	True
C16618	True	True	True
C00016	True	True	False
C01274	True	False	False
C00974	True	False	False
C16400	True	False	False
C00424	True	False	False
C16561	False	True	False
G00031	False	True	False
C11173	True	True	False
C04377	True	True	False
C10827	False	False	True
C00020	True	True	False
C04303	False	False	True
C11355	True	False	False
C01449	False	False	True
C00533	False	True	False
G00024	False	True	False
C00095	True	True	False
C00111	True	True	False
C03195	False	False	True
C15568	False	False	True
C00255	True	True	False
C09267	False	False	True
G00171	False	True	False
C00508	True	False	False
C14863	True	True	False
C01172	True	True	False
C03561	True	False	False
C06196	True	True	False
C00404	True	False	False
C03862	True	True	False
C16265	True	True	True
C01438	True	False	False
C16366	False	False	True
C20809	False	False	True
C00186	True	False	True
C00691	True	False	False
C15767	True	False	False
C17166	False	False	True
C06041	True	False	False
C00248	True	True	False
C15149	False	False	True
C07481	False	False	True
C03227	False	True	False
C06823	False	False	True
C14090	True	True	False
C04171	True	False	False
C00976	True	False	False
C14206	False	False	True
C10648	False	False	True
C07498	False	False	True
G00052	False	True	False
C13086	False	False	True
C06320	True	False	False
C11871	False	True	False
C05502	False	True	False
C11431	True	False	False
C16328	False	True	False
C00052	True	True	False
C11903	True	False	True
C06105	False	False	True
C00219	False	True	True
C00093	True	True	True
C19078	True	True	False
C00405	True	False	False
C18038	False	True	False
C12448	True	True	True
C01242	True	True	False
C01885	True	True	True
C16415	False	False	True
C03594	False	True	False
C01924	False	False	True
C05145	False	True	False
C12300	False	False	True
C18085	False	False	True
C06567	True	False	False
C16218	False	True	False
C15313	False	False	True
C19641	False	False	True
C14179	False	False	True
C03506	True	False	False
C03691	True	False	False
C05711	True	True	False
C03467	True	False	False
C13629	True	False	False
C00047	True	True	False
C00850	False	True	True
C01345	True	True	False
C05639	True	True	False
C01228	True	True	False
C16266	True	False	False
C18968	False	False	True
C01620	False	False	True
C15805	True	True	False
C01054	False	True	False
C07397	False	False	True
C00144	True	True	False
C01983	True	False	False
C19153	True	False	False
C05772	True	False	False
C10761	False	False	True
C04919	True	False	False
C04475	False	True	False
C04734	True	True	False
C12181	False	False	True
C11221	False	False	True
C00208	True	True	False
G12396	False	True	False
C16300	False	True	False
C00672	True	True	False
G00116	False	True	False
C01879	False	True	True
C02572	False	False	True
G00113	False	True	False
C02812	False	False	True
C10858	True	False	False
C11941	True	False	False
C02305	False	True	False
C16533	False	False	True
C04244	False	True	False
C06231	False	False	True
C01182	True	False	False
C00510	True	True	False
C05921	True	True	False
C06118	True	False	False
C06893	True	False	False
C11134	False	True	False
C03772	False	True	False
C00080	True	True	False
C00121	True	False	False
C00500	True	True	True
C00116	True	True	False
C00027	True	True	False
C00643	False	True	False
C02939	True	False	False
C05490	False	True	False
C10172	False	False	True
C16614	True	True	False
C00209	True	False	False
C03078	False	False	True
C10864	False	False	True
C05686	True	True	False
G00062	False	True	False
C10080	False	False	True
G00007	False	True	False
C05721	False	False	True
C03722	True	True	False
C04476	False	False	True
C00154	True	True	False
G00003	False	True	False
C08495	False	False	True
C18964	False	False	True
C04756	False	True	False
C00446	True	True	False
C00475	True	True	True
C18319	False	False	True
C14153	False	False	True
C19561	False	True	False
C06429	False	True	True
G00872	True	True	False
C08749	False	False	True
C00221	True	True	False
C01617	True	False	False
C05696	True	True	False
C01233	False	True	False
C01642	True	False	False
C01297	False	False	True
C01499	False	False	True
C09715	False	False	True
C07591	False	False	True
C06002	True	True	False
C08320	False	False	True
C00655	True	True	False
C19152	True	False	False
C14262	False	False	True
C06222	False	True	False
C05446	False	True	True
G13039	True	True	False
C11949	True	False	False
C11372	False	False	True
C00846	True	False	False
C01921	False	True	False
C17255	False	False	True
C02336	True	True	True
C11145	False	False	True
C04330	True	False	False
C00679	True	False	False
G10598	False	True	False
C14803	True	True	False
C20155	False	False	True
G00123	False	True	False
C16610	False	True	False
C10133	False	False	True
C00402	True	False	False
C05470	False	True	False
C03715	True	True	False
C04421	False	False	True
C11092	False	False	True
C15520	False	True	False
C16583	True	False	False
G00112	False	True	False
C13706	False	False	True
C18760	False	False	True
C05981	False	True	False
C00185	True	False	False
C03974	True	False	False
C00156	True	False	True
C04487	False	True	False
C00346	True	True	True
C15584	False	False	True
C00306	False	False	True
C13671	False	False	True
C11132	False	True	False
C16358	False	True	False
G13036	False	True	False
C12675	False	False	True
C06187	True	False	False
C06407	True	False	False
C17482	False	False	True
C19605	False	True	False
C00008	True	True	False
C16258	False	False	True
C02839	True	True	False
C15693	False	False	True
G00120	False	True	False
C00165	True	True	True
C01546	False	False	True
C17399	False	False	True
C01134	True	True	False
C01302	True	False	False
C18348	False	False	True
C02170	True	True	False
C05651	True	True	False
C06506	True	True	False
C05488	False	True	False
C00918	False	False	True
C18217	False	False	True
C11283	False	False	True
C09565	False	False	True
C00780	True	True	True
G00118	False	True	False
C03058	True	False	False
C00088	True	False	False
C03069	True	True	False
C04642	True	False	False
C11944	True	False	False
C05588	False	True	False
C06424	True	True	False
C11542	True	False	False
C01865	False	False	True
C11811	True	False	False
C02737	True	True	True
C20355	False	False	True
C14101	True	False	False
C05665	False	True	False
C11437	True	False	False
C15806	True	True	False
C09959	False	False	True
C16246	True	False	False
C01528	True	True	False
C03201	False	True	False
C06020	True	False	False
C14861	True	True	False
C15645	False	True	False
G00032	False	True	False
C14857	False	True	False
C05924	True	True	False
C06062	False	False	True
C02995	True	False	False
C05692	True	True	True
C15502	False	False	True
C04438	False	True	False
C05562	False	False	True
C04549	False	True	True
C03460	True	True	False
G13054	False	True	False
C00342	True	True	False
C08061	False	False	True
C00090	True	False	True
C11495	False	False	True
C06147	True	False	False
C05589	False	True	False
C01269	True	False	False
C00734	True	False	False
C15781	False	True	False
C18216	True	False	False
G00097	False	True	False
C03958	False	False	True
C02582	False	True	False
C03455	False	True	False
G10621	False	True	False
C11432	True	False	False
C00015	True	True	True
C00032	True	True	False
C15092	False	False	True
C03125	True	True	False
C05600	True	False	False
C00013	True	True	False
C00265	False	True	False
C12248	True	False	True
G00084	False	True	False
C16408	False	False	True
C16578	False	True	False
G00020	False	True	False
C05103	False	True	False
C16494	False	False	True
C00647	True	True	False
C00254	True	False	False
G00736	False	True	False
C08255	False	False	True
C02273	True	False	False
C16420	False	True	False
C05469	False	True	False
C02195	False	False	True
C05827	True	True	False
C18048	True	False	False
C00073	True	True	False
G00145	False	True	False
C06762	True	False	False
C17333	False	True	False
C18375	False	False	True
C17568	False	True	False
C01179	True	True	False
C00411	True	False	False
C07097	True	False	False
C02515	False	True	False
C00315	True	True	False
C00089	True	True	False
C00244	True	False	False
C19892	False	False	True
C00249	True	True	True
C18128	False	False	True
C12226	False	False	True
C01074	True	True	False
C19426	False	False	True
C16809	False	False	True
C00925	False	True	False
C18910	True	False	False
C03127	True	True	False
C08661	False	False	True
C09347	False	False	True
G13030	False	True	False
C00430	False	True	False
C16432	False	False	True
C02960	False	True	True
C15493	False	True	False
C15190	False	False	True
C05966	False	True	False
C00030	True	True	False
C15783	False	True	False
C16488	False	False	True
C18559	False	False	True
C19873	False	False	True
G00019	True	True	False
C17949	True	False	True
C05263	True	True	False
C06892	True	False	False
C11999	False	False	True
G00151	False	True	False
C00126	True	True	False
C18463	False	False	True
C01641	True	False	False
C14874	True	True	False
C06178	False	True	False
C03939	True	True	False
C06205	False	True	False
C11827	True	False	False
C00061	True	True	False
C15911	False	False	True
C01279	True	False	False
C07547	False	False	True
C14870	False	True	False
C16374	True	True	False
C06309	True	False	False
C01635	True	False	False
C11950	True	True	False
C06114	True	True	False
C00670	False	True	True
C16260	False	False	True
G00117	False	True	False
C05859	False	True	False
C13482	False	False	True
C10401	False	False	True
C15610	False	True	False
C01191	False	False	True
C02954	True	False	False
C00454	True	True	False
C00870	True	True	False
C00125	True	False	False
C14610	True	False	False
C15974	True	True	False
C16616	False	False	True
C16893	False	False	True
C18430	False	False	True
C07090	True	False	False
C02918	False	True	False
C00530	True	True	False
C08504	False	False	True
C18259	True	True	False
C16336	False	True	False
C04563	True	False	False
C05402	True	True	False
C00603	True	True	False
C01092	True	False	True
C06472	False	True	False
G00038	True	False	False
C00147	True	True	False
C09235	False	False	True
C00006	True	True	False
C05295	False	True	False
C00502	True	False	False
G13035	True	True	False
C05814	True	False	True
C00763	True	False	True
C15814	True	False	False
C13638	True	False	False
C12512	False	False	True
C15807	True	True	False
C06441	True	False	False
C03516	True	False	False
C05473	False	True	False
C19093	False	False	True
C19559	False	True	False
C06201	True	False	False
C05302	False	True	False
G00083	False	True	False
C02376	False	False	True
C06416	True	False	False
C04805	True	True	True
C16359	False	True	False
C00067	True	True	False
C16356	False	True	False
C18127	False	False	True
C19607	False	True	False
C02271	False	False	True
C00692	True	False	False
C03657	True	False	False
G00144	False	True	False
C00283	True	True	False
C03817	False	False	True
C17610	False	False	True
C14414	False	False	True
C05298	False	True	False
C00861	True	False	True
C03692	True	True	False
C16627	False	False	True
C14306	False	False	True
G00971	False	True	False
C14849	False	True	False
C14446	False	False	True
C01595	False	True	False
C00536	True	True	False
C00669	True	True	False
C08597	False	False	True
C01045	True	True	False
C00887	True	False	False
C08789	False	False	True
C05923	True	True	False
C02967	True	True	False
C00684	True	False	False
C00141	True	True	True
C00242	True	True	False
C05073	False	False	True
C04260	True	False	False
C16413	False	False	True
C00096	True	True	False
C00894	True	True	False
C00250	True	True	True
C00645	True	True	False
C05635	True	True	False
C05581	True	True	False
C00667	False	True	False
C04646	True	True	False
C20666	False	False	True
C02226	True	False	True
C04640	True	True	False
C04050	False	False	True
C05414	True	False	False
C04188	True	True	False
C00621	True	True	False
C00180	True	True	False
C14108	True	False	False
C00253	True	True	False
C14844	False	True	False
C16711	False	True	False
C05500	False	True	False
C09824	True	False	False
G00047	False	True	False
C18043	False	True	True
C16362	True	False	False
C16466	True	True	False
C04598	False	True	False
G13023	False	True	False
C00362	True	True	False
C05945	True	False	False
C00862	True	False	False
C06024	True	False	False
C11135	False	True	False
C04477	False	True	False
C05643	False	True	False
C16837	True	True	False
C02465	False	True	False
C19230	False	False	True
C05449	False	True	False
C03546	False	True	False
C02741	True	False	False
C05676	False	True	False
C05699	True	True	False
C00668	True	True	False
G00026	False	True	False
C11123	False	False	True
C05267	True	True	False
C05848	True	True	False
C05269	True	True	False
C18325	False	False	True
C08726	False	False	True
C03154	False	False	True
C07347	False	False	True
C02906	True	False	False
C00026	True	True	False
C05430	True	False	False
C01931	True	True	False
C06022	True	False	False
C09891	False	False	True
C18980	False	False	True
G13027	False	True	False
C14150	True	False	False
C00365	True	True	False
C03508	True	True	False
C02097	True	True	False
G00044	False	True	False
C02090	False	True	False
C03793	False	False	True
C00003	True	True	False
C03519	False	False	True
C11821	True	False	True
C04146	True	False	False
G00040	False	True	False
C06547	True	False	False
C16462	True	False	False
C01026	False	True	False
C12622	True	False	False
C03785	True	True	False
C02165	False	True	False
C03221	True	True	False
C15813	True	False	False
C00236	True	True	False
C05796	True	False	False
C00387	True	True	False
C11747	False	False	True
C08886	False	False	True
C11150	False	True	False
C02163	True	True	False
C05587	False	True	False
C05642	False	True	True
C10217	False	False	True
C16635	True	True	False
G10502	True	False	False
C05499	False	True	False
C14856	True	True	False
G10526	False	True	False
C14784	False	True	False
C04637	False	True	False
C11148	False	True	False
C01161	True	True	False
C06398	True	False	False
C03231	True	True	False
C01177	True	True	False
C08313	False	False	True
C06193	True	False	False
C02924	False	False	True
C16834	True	True	False
C00885	True	False	True
C00921	True	False	False
G00088	False	True	False
C09441	False	False	True
C00491	True	False	True
C05674	True	True	False
C02909	True	False	False
C02565	True	False	False
C11482	False	True	False
C16783	False	False	True
C16942	False	False	True
C05773	True	False	False
C05471	False	True	False
C09995	False	False	True
C07018	False	False	True
C16207	False	False	True
C03427	True	False	False
C00033	True	True	False
C00227	True	False	False
C05265	True	True	False
C17974	False	False	True
C06615	True	True	False
C15484	False	False	True
G13051	False	True	False
C06213	False	True	False
C17331	False	True	True
C00322	False	True	False
C14109	True	False	False
C18483	False	False	True
C04730	False	False	True
C12535	False	False	True
C01219	True	False	False
C11522	False	True	False
C00230	True	False	False
C05487	True	True	False
C03782	False	False	True
C00464	True	False	False
C15379	False	False	True
C08785	False	False	True
C05270	True	True	False
C04851	True	False	False
C16476	True	False	False
C08387	False	False	True
C00576	True	True	False
C14574	False	False	True
C10602	False	False	True
C05276	True	True	False
C07836	True	False	False
G10770	False	True	False
C00039	True	True	False
C00996	True	True	False
C06509	True	False	False
C00438	True	True	False
C18142	False	False	True
C14790	False	False	True
C00133	True	False	True
C02167	True	False	False
C05897	True	False	False
C00207	True	False	False
C16536	False	False	True
C19823	False	False	True
C19384	False	False	True
C15547	True	False	False
C01094	True	True	False
C02990	False	True	True
C05272	True	True	False
G10620	False	True	False
C14800	False	True	False
C20514	False	False	True
C11930	False	False	True
C04737	False	False	True
C00018	True	True	False
C11061	False	True	False
C10706	False	False	True
C00741	True	False	True
C16643	False	True	False
C11421	True	False	False
G00129	False	True	False
C00101	True	True	False
C00136	True	True	False
C06313	False	False	True
C05791	True	True	True
C15061	False	False	True
C12632	True	True	False
C05484	False	False	True
C15979	True	True	False
C03033	False	True	True
C10462	False	False	True
C03293	False	False	True
C08288	False	False	True
G00056	False	True	False
C19489	False	True	False
C16221	True	False	False
C07211	True	False	False
C08729	False	False	True
C12195	False	False	True
C00022	True	True	True
C10023	False	False	True
C14786	False	True	False
C08237	False	False	True
C15525	True	False	False
C02700	True	True	False
C04832	True	False	False
C16808	False	False	True
C03345	True	True	False
C00422	False	True	True
C14433	False	False	True
C05756	True	True	False
C15761	False	False	True
C05340	False	True	False
C07605	False	False	True
C15518	False	True	True
C16393	True	False	False
C05451	False	True	False
C00352	True	True	False
C03294	True	True	False
C05212	False	True	False
C19085	True	True	False
C02267	False	False	True
C14842	False	True	False
C16470	True	False	False
C05127	False	True	False
C11719	False	False	True
C16075	False	False	True
C19636	False	False	True
C00630	True	False	False
C00905	True	False	False
C00593	True	False	False
C16360	False	True	False
C01037	True	False	False
C05754	True	True	False
C07624	False	False	True
C06112	True	True	False
C13550	False	True	False
G05309	False	True	False
C00818	True	True	False
C16619	True	True	False
C14775	False	True	False
C02712	False	False	True
C18658	False	False	True
C15933	False	False	True
C06247	False	True	False
C05489	True	True	False
C12888	False	False	True
C19004	False	False	True
C00234	True	True	False
C03576	True	False	False
C12455	False	True	False
G00028	False	True	False
C15221	False	False	True
C02984	True	True	False
C18260	True	True	True
C00160	True	False	False
C11429	True	False	False
C00169	True	True	False
C00264	False	True	False
C13690	False	False	True
C18439	False	False	True
C18671	False	False	True
C05841	True	True	False
C00178	True	True	False
C01194	False	True	True
C10870	False	False	True
C16537	False	False	True
G10481	True	False	False
C13903	False	False	True
C05543	False	False	True
C16779	False	False	True
C07367	False	False	True
C01277	False	True	True
C03688	True	False	False
C08669	False	False	True
C14087	True	False	False
C03406	True	True	False
C05744	True	True	False
C04483	True	False	False
C01211	False	True	False
C00666	True	False	False
C04349	True	False	False
C14772	False	True	True
C09252	False	False	True
C01146	True	True	False
C02702	True	True	False
C03028	True	True	False
C16186	True	False	False
G00002	False	True	False
C03232	True	True	False
C04644	True	True	False
C14819	True	True	False
C03274	False	False	True
C00252	False	False	True
C04717	False	True	True
C06655	False	False	True
C15729	False	False	True
C01236	True	True	False
C05726	True	True	False
C05951	True	True	False
C00009	True	True	True
C05445	True	True	False
C04462	True	False	False
C20689	False	False	True
C03024	False	True	False
G13033	True	True	False
C10802	False	False	True
C14623	False	False	True
C07215	True	False	False
C14812	False	True	False
C11588	True	False	False
C07269	False	False	True
C00788	False	True	True
C14116	True	False	False
C00272	False	True	True
C05396	True	False	False
C01588	False	False	True
C01091	False	False	True
C01368	True	False	False
C04044	True	False	False
C05893	True	False	False
C05655	True	False	False
C00251	True	False	False
C04056	False	False	True
C00217	True	True	False
C09579	False	False	True
C16663	False	True	False
C16399	True	False	True
C17952	True	False	False
C00479	True	False	False
C02714	True	True	False
C06469	False	False	True
C11133	False	True	True
C00470	True	False	False
C19123	False	False	True
C09965	False	False	True
C12449	False	False	True
C18206	False	False	True
C15545	False	False	True
C01967	False	True	False
C05813	True	False	False
C04223	False	False	True
G00059	False	True	False
C15659	False	False	True
C00054	True	True	False
C00794	True	True	False
C00129	True	True	False
C02530	False	True	True
C14308	False	False	True
C05947	True	True	False
C10662	False	False	True
G00012	False	True	False
C05746	True	True	False
C02502	False	False	True
C01019	False	False	True
C00301	False	True	False
C16468	True	False	False
C05708	False	False	True
C17587	False	False	True
C00031	True	True	False
C11136	False	True	False
C04053	True	False	False
C01348	False	False	True
C19606	False	True	False
C06415	False	False	True
C05653	True	True	True
C19154	True	False	False
C19688	False	False	True
C16404	True	False	False
C16525	False	False	True
C06054	True	True	False
C01164	False	True	False
C14939	False	False	True
C18042	False	True	False
C16842	False	False	True
C13894	False	False	True
C00410	True	True	False
C00188	True	False	False
C00294	True	True	False
C11591	False	False	True
C16257	True	False	False
C06408	True	False	False
C05582	False	True	False
C00360	True	False	False
C14802	False	True	False
C05730	True	False	False
C05980	True	True	True
C19863	False	False	True
C15804	True	True	False
C13713	False	True	False
C00636	True	False	False
C14765	True	False	True
C14792	True	True	False
C00157	True	True	True
C06215	True	False	False
C05546	True	True	False
C00988	True	False	False
C17332	False	True	False
C18789	False	False	True
C00797	True	False	False
C12599	False	False	True
C00311	True	True	False
C00280	True	True	True
C16219	True	True	False
C03313	False	True	False
C10395	False	False	True
C14578	False	False	True
C06341	False	True	False
C05273	True	True	False
C00406	True	False	False
C08233	False	False	True
C11453	True	False	False
C00011	True	True	False
C00634	False	True	False
C00416	True	True	True
C04582	True	True	True
C16461	True	False	False
C00256	True	True	True
C00819	False	False	True
C01672	True	False	False
G12336	False	True	False
C00060	True	True	False
C06240	True	False	False
C00131	True	True	False
C00307	True	True	False
C02075	False	True	False
C16632	False	True	False
G00148	False	True	False
C00726	True	False	False
C02047	True	True	False
D02851	False	False	True
C05378	True	True	False
C01335	True	True	False
G00146	False	True	False
G00093	True	True	False
G00126	False	True	False
G00319	False	True	False
C07468	False	False	True
C00353	True	True	False
C03741	True	False	False
G10694	False	True	False
C14781	False	True	False
C00078	True	False	True
C14782	False	True	False
C00091	True	True	False
C15850	False	False	True
C15802	False	False	True
C14793	True	True	False
C01953	False	True	False
C01165	True	True	False
C05634	True	True	False
C01479	False	False	True
C00802	True	False	False
C13309	True	False	False
C00233	True	True	False
C03160	True	False	False
C05404	True	False	False
C06887	False	False	True
C08285	False	False	True
C05444	False	True	False
C01104	False	True	False
C00642	False	True	False
C02938	True	False	False
C04712	False	True	False
C17234	False	False	True
C01061	True	True	False
G00005	False	True	False
C07646	False	True	False
C00043	True	True	False
G00110	False	True	False
G00158	False	True	False
C18058	False	True	False
C14748	False	True	False
C04046	True	False	False
C05828	False	True	True
C14525	False	False	True
C12214	True	False	False
C11186	False	False	True
C00083	True	True	False
C00344	True	True	True
C14871	True	True	False
C18861	False	False	True
C11143	False	False	True
G10545	True	True	False
C00418	False	False	True
C05693	True	True	False
C00545	True	False	False
C03246	False	True	False
C08070	False	False	True
C00232	True	True	False
C03323	False	False	True
C06427	True	True	False
C04824	True	False	False
C00262	True	True	True
C19562	False	True	False
C02006	False	False	True
C13712	False	True	False
C01187	True	False	False
C05775	True	False	False
C05285	False	True	False
C02822	False	False	True
C19310	False	False	True
C08086	False	False	True
C01753	False	True	False
C15955	False	False	True
C01220	False	True	False
C02323	True	False	False
C05892	True	False	False
C03003	False	False	True
C15122	False	False	True
G10596	False	True	False
C01572	False	False	True
C18168	True	False	False
D00348	False	False	True
C11472	True	False	False
C12079	False	False	True
C00624	True	True	False
C06714	True	True	False
C04409	False	True	False
C00688	True	False	False
C00620	True	True	False
C00939	False	False	True
C18389	False	False	True
C14323	False	False	True
C10926	False	False	True
G00055	False	True	False
C03349	False	False	True
[truncated: 767 more rows]
